# Supplementary material for: Large-scale analysis of full-length cDNAs from the tomato (Solanum lycopersicum) cultivar Micro-Tom, a reference system for the Solanaceae genomics
Source: BMC Genomics. 2010 Mar 30;11:210. doi: 10.1186/1471-2164-11-210 (PMC2859864; doi:10.1186/1471-2164-11-210)
Supplement: Additional file 2 — Clone number list. Lists of clone numbers of nrFLcDNAs-sets appeared in the text [file 1471-2164-11-210-S2.XLS]

## Sheet: Clone Number List
	Additional File 2. Clone Name List
	1	2	3	4	5	6	7	8	9	10	11	12	13	14	15	16	17
	13,227 HTCs	DDBJ accession Number of 13,227 HTCs	non-redundant 12,106 HTCs	ncRNA-derived 3 HTCs	Accession numbers of nucleotide sequences from pathogens	Chimeric clones, 36 HTCs	470 HTCs containing retention of partial- or full-length of an intron (HTC vs HTC)	11,597 HTCs for CDS assessment	11,502 nrFLcDNA	7988 nrFLcDNAs that match Arabidopsis proteins at E-value <1e-50	1206 non-redundant HTCs that are supposed be splicing variants	388 alternatively spliced non-redundant HTCs aligned to SGN tomato BAC sequences	509 nrFLcDNAs containing retention of partial- or full-length of an intron	448 nrFLcDNAs assigned to LycoCyc pathway	311 nrFLcDNAs, transcription factors	694 nrFLcDNAs that did not match (E-value >1e-10) unigenes of 16 other plants	10544 nrFLcDNA full-length regions were mapped onto the prerelease of tomato genome shotgun sequence
1	FC01AC10	AB211519	FC01AA06	FC25DB10	A19194.1	LEFL1002AA09	FC09CH05	FC02BH03	FC01AA06	FC01AA09	FC04CG03	FC11BA03	FC08AE06	FC01BB12	FC01AD12	FC01AH12	FC01AA06
2	FC02BH03	AB211520	FC01AA09	LEFL3003O13	A21795.1	LEFL1002BC12	FC10AH01	FC03AA05	FC01AA09	FC01AB02	FC06DB03	FC15CD08	FC17DD07	FC01BC12	FC01AH03	FC02DE03	FC01AA09
3	FC03AA05	AB211521	FC01AB01	LEFL3054J22	A23637.1	LEFL1003AB10	FC06DB03	FC01AA06	FC01AB01	FC01AF10	FC07BG09	FC19CE09	LEFL1001AB11	FC02AE02	FC02DB03	FC02DF06	FC01AB01
4	FC03AA12	AB211522	FC01AB02		A23646.1	LEFL1003BB08	FC10AG01	FC01AB04	FC01AB02	FC01AH04	FC08AD03	LEFL1001AB11	LEFL1001AF08	FC03BF04	FC03BG02	FC03BH07	FC01AB02
5	FC22BB07	AB211526	FC01AB04		A23955.1	LEFL1011BD06	FC10DD03	FC01AD09	FC01AB04	FC01BB04	FC08AE06	LEFL1001AC09	LEFL1001BA07	FC04DB09	FC04BB11	FC03CE08	FC01AB04
6	FC01AA06	AK224591	FC01AD09		A23959.1	LEFL1014BA07	FC11BA03	FC01AF07	FC01AD09	FC01BD06	FC09CG10	LEFL1001AF08	LEFL1001CE05	FC05AC11	FC04CE09	FC05BE06	FC01AD09
7	FC01AB04	AK224592	FC01AD12		A35269.1	LEFL1025BC10	FC12DH09	FC01AG11	FC01AD12	FC01BF12	FC09CH05	LEFL1001AG04	LEFL1001CE12	FC06DD10	FC05AF03	FC07CC02	FC01AE11
8	FC01AD09	AK224593	FC01AE09		A35271.1	LEFL1027AC08	FC19CE09	FC01BD03	FC01AE11	FC02AD07	FC10AG01	LEFL1001BA07	LEFL1002BA11	FC07CC02	FC09DG10	FC07CF08	FC01AF07
9	FC01AF07	AK224594	FC01AE11		A35273.1	LEFL1032BF08	FC15CD08	FC01BD06	FC01AF04	FC02AE02	FC10AH01	LEFL1001BE05	LEFL1002BB02	FC08CA03	FC09DG11	FC08AA05	FC01AF10
10	FC01AG11	AK224595	FC01AF04		A43275.1	LEFL1036CF01	FC18DH07	FC01BG02	FC01AF07	FC02AE03	FC11BA03	LEFL1001CG07	LEFL1002BH04	FC09BC12	FC12CG02	FC09AB02	FC01AG11
11	FC01BD03	AK224596	FC01AF07		A43305.1	LEFL1040DA04	LEFL1002AD06	FC01BH08	FC01AF10	FC02BA04	FC12DH09	LEFL1001DF09	LEFL1002CA08	FC11DA05	FC13DH05	FC10BC06	FC01AH03
12	FC01BD06	AK224597	FC01AF10		A43313.1	LEFL1047CA03	LEFL1003CF05	FC02AC08	FC01AG03	FC02BE09	FC15CD08	LEFL1002BD09	LEFL1002CA10	FC11DC08	FC14DG07	FC11AB02	FC01AH04
13	FC01BG02	AK224598	FC01AG03		A50874.1	LEFL1059BE12	LEFL1004CC07	FC02AG06	FC01AG11	FC02BG06	FC17DD07	LEFL1002CA08	LEFL1002CD10	FC13AE12	FC15AD06	FC12CE06	FC01BA12
14	FC01BH08	AK224599	FC01AG11		A50895.1	LEFL1061DE06	LEFL1007AF02	FC02AG11	FC01AH03	FC02CD10	FC17DG03	LEFL1002CB04	LEFL1002DC11	FC15BC08	FC16CB09	FC12DH04	FC01BB01
15	FC02AC06	AK224600	FC01AH03		A58272.1	LEFL1065BD03	LEFL1008BF12	FC02AH01	FC01AH04	FC02CG03	FC18DH07	LEFL1002DE02	LEFL1003AB07	FC15CG08	FC16CC04	FC13CC09	FC01BB04
16	FC02AC08	AK224601	FC01AH04		A85215.1	LEFL1070BC05	LEFL1008DF03	FC02BC01	FC01AH12	FC02DE02	FC19CE09	LEFL1002DG01	LEFL1003AC08	FC15DD05	FC17DC05	FC13CE11	FC01BB07
17	FC02AG06	AK224602	FC01AH12		AB000124.1	LEFL1074BE09	LEFL1010CE12	FC02BC03	FC01BA12	FC03AC04	FC26BH04	LEFL1003AB07	LEFL1003AG12	FC20DE10	FC18BA05	FC14DB04	FC01BB12
18	FC02AG11	AK224603	FC01BA12		AB000279.1	LEFL1076CB11	LEFL1010DB04	FC02BD09	FC01BB01	FC03AG09	LEFL1001AB11	LEFL1003AG12	LEFL1003CE08	FC23CB05	FC18DE01	FC16CG02	FC01BC12
19	FC02AH01	AK224604	FC01BB01		AB004780.1	LEFL1078BE10	LEFL1012CG10	FC02BG03	FC01BB04	FC03AG10	LEFL1001AC09	LEFL1003CF03	LEFL1003CE12	FC26AD08	FC19AC08	FC17AB04	FC01BD03
20	FC02BB07	AK224605	FC01BB04		AB004781.1	LEFL1080DH08	LEFL1017BD01	FC02BG08	FC01BB07	FC03BF04	LEFL1001AF08	LEFL1003DA07	LEFL1003DA07	LEFL1001AC02	FC19AE03	FC17BH01	FC01BD04
21	FC02BC01	AK224606	FC01BB07		AB005039.1	LEFL1088AG04	LEFL1017BF08	FC02BH09	FC01BB12	FC03BG07	LEFL1001AG04	LEFL1003DB11	LEFL1003DB11	LEFL1001AC04	FC21DA12	FC18AH04	FC01BD06
22	FC02BC03	AK224607	FC01BB12		AB005040.1	LEFL1089DA04	LEFL1022BG02	FC02CB12	FC01BC12	FC03CA02	LEFL1001BA07	LEFL1004DA09	LEFL1004CE03	LEFL1001AF11	FC21DH10	FC18CC03	FC01BF10
23	FC02BD02	AK224608	FC01BC12		AB005042.1	LEFL1090BA05	LEFL1027BA08	FC02CE06	FC01BD03	FC03CC12	LEFL1001BE01	LEFL1004DE06	LEFL1004DB07	LEFL1001BD06	FC23CF01	FC18CH11	FC01BG02
24	FC02BD09	AK224609	FC01BD03		AB006813.1	LEFL1095AG10	LEFL1033DE08	FC02CF10	FC01BD04	FC03CD06	LEFL1001BE05	LEFL1005CE10	LEFL1004DE06	LEFL1001BE08	FC23DG02	FC19CC01	FC01BH05
25	FC02BG03	AK224610	FC01BD04		AB008746.1	LEFL2006D16	LEFL1034AA12	FC02DC01	FC01BD06	FC04AA03	LEFL1001BH09	LEFL1005CG01	LEFL1005AD05	LEFL1002BB08	FC24AF06	FC19DF10	FC01BH08
26	FC02BG08	AK224611	FC01BD06		AB008777.1	LEFL2009N23	LEFL1036CB09	FC02DE11	FC01BF10	FC04AA05	LEFL1001CE05	LEFL1006BB04	LEFL1005AH10	LEFL1002BH09	FC24DD01	FC19DG11	FC01BH11
27	FC02BH09	AK224612	FC01BF10		AB009451.1	LEFL2015C14	LEFL1038CG11	FC03AB07	FC01BF12	FC04AA11	LEFL1001CE12	LEFL1006CA10	LEFL1005CE10	LEFL1002DE08	FC24DF01	FC20AC09	FC02AC08
28	FC02CB12	AK224613	FC01BF12		AB009452.1	LEFL2017E12	LEFL1044DD03	FC03AD02	FC01BG02	FC04BB10	LEFL1001CG07	LEFL1006CB05	LEFL1005CG01	LEFL1003BC10	FC25DC01	FC20BC04	FC02AD06
29	FC02CE06	AK224614	FC01BG02		AB010465.1	LEFL2020G08	LEFL1045BC07	FC03AD05	FC01BH05	FC04BD01	LEFL1001DF09	LEFL1006CC04	LEFL1006BG10	LEFL1003CD05	LEFL1001AE12	FC20CC04	FC02AD07
30	FC02CF10	AK224615	FC01BH05		AB010980.1	LEFL2023K22	LEFL1057BB08	FC03AD12	FC01BH08	FC04BD09	LEFL1002BA11	LEFL1006CF02	LEFL1006CA10	LEFL1003DB12	LEFL1001BB10	FC21BA01	FC02AE02
31	FC02DB04	AK224616	FC01BH08		AB011378.1	LEFL2033E07	LEFL1063AF09	FC03BA11	FC01BH11	FC04CG07	LEFL1002BB02	LEFL1006CH08	LEFL1006CB05	LEFL1003DC02	LEFL1002AH04	FC21BA06	FC02AE03
32	FC02DC01	AK224617	FC01BH11		AB011379.2	LEFL3076G19	LEFL1063DH11	FC03BG02	FC02AC08	FC04DB09	LEFL1002BD09	LEFL1007AC10	LEFL1007AC10	LEFL1004AD05	LEFL1002DH02	FC21DE07	FC02AF06
33	FC02DE11	AK224618	FC02AC08		AB015351.1	LEFL3124N23	LEFL1075CA03	FC03CC12	FC02AD06	FC04DF03	LEFL1002BH04	LEFL1007AD02	LEFL1007AC11	LEFL1004AD07	LEFL1003AF08	FC22BD03	FC02AG06
34	FC03AB07	AK224619	FC02AD06		AB015352.1	LEFL3144P17	LEFL1078BG09	FC03CE08	FC02AD07	FC05AC10	LEFL1002CA08	LEFL1007BC11	LEFL1007AD02	LEFL1004AG04	LEFL1003AH04	FC23CG11	FC02AG11
35	FC03AD02	AK224620	FC02AD07		AB015743.1	LEFL3154F07	LEFL1078CH09	FC03CG05	FC02AE02	FC05DA06	LEFL1002CA10	LEFL1007CH04	LEFL1007BG05	LEFL1004BG05	LEFL1003BF09	FC25AG12	FC02AH01
36	FC03AD05	AK224621	FC02AE02		AB016807.1	LEFL3162A01	LEFL1089BA01	FC03DA07	FC02AE03	FC06AB02	LEFL1002CB04	LEFL1008BB12	LEFL1007CD05	LEFL1004DB10	LEFL1003DD11	LEFL1001BC06	FC02BA04
37	FC03AD12	AK224622	FC02AE03		AB025309.1		LEFL1091CH01	FC03DC07	FC02AF06	FC06AD09	LEFL1002CD10	LEFL1008BD08	LEFL1008AG12	LEFL1005AD05	LEFL1004CB03	LEFL1001BH03	FC02BA05
38	FC03BA11	AK224623	FC02AF06		AB028020.1		LEFL1097DG01	FC03DC08	FC02AG06	FC06AG04	LEFL1002DC11	LEFL1008BF12	LEFL1008CG02	LEFL1005AG05	LEFL1004CF01	LEFL1002BD02	FC02BB01
39	FC03BB08	AK224624	FC02AG06		AB028494.1		LEFL1098CD02	FC03DH11	FC02AG11	FC06BB12	LEFL1002DE02	LEFL1009AA10	LEFL1009AA10	LEFL1005CB02	LEFL1005BF09	LEFL1003CH11	FC02BC01
40	FC03BG02	AK224625	FC02AG11		AB030037.1		LEFL1001AG04	FC04AB02	FC02AH01	FC06BE04	LEFL1002DE04	LEFL1009AF03	LEFL1009AD03	LEFL1006AA02	LEFL1006BF05	LEFL1003DD12	FC02BC03
41	FC03CC12	AK224626	FC02AH01		AB033416.1		LEFL1007BH12	FC04AB04	FC02BA04	FC06BH10	LEFL1002DG01	LEFL1009BH01	LEFL1009BD04	LEFL1006AG04	LEFL1006CD08	LEFL1004AD10	FC02BC10
42	FC03CE08	AK224627	FC02BA04		AB033762.1		LEFL1011DB04	FC04AD12	FC02BA05	FC06CB02	LEFL1003AB07	LEFL1010BC10	LEFL1009BH01	LEFL1006BE04	LEFL1006DH01	LEFL1004BF03	FC02BD09
43	FC03CG05	AK224628	FC02BA05		AB034586.1		LEFL1014AG10	FC04AF03	FC02BB01	FC06CB03	LEFL1003AC08	LEFL1011BG05	LEFL1009DB11	LEFL1006BH10	LEFL1007BB08	LEFL1004CB07	FC02BE02
44	FC03DA07	AK224629	FC02BB01		AB034587.1		LEFL1017DA02	FC04AG05	FC02BB10	FC06CB10	LEFL1003AD03	LEFL1011BH01	LEFL1010BA01	LEFL1006DC01	LEFL1007CF05	LEFL1004CE03	FC02BE09
45	FC03DC07	AK224630	FC02BB10		AB035491.1		LEFL1019BG06	FC04AG11	FC02BC01	FC06DC05	LEFL1003AG12	LEFL1011DA09	LEFL1010BC10	LEFL1006DG07	LEFL1008AB08	LEFL1006AD06	FC02BG03
46	FC03DC08	AK224631	FC02BC01		AB035492.1		LEFL1026CB10	FC04AH12	FC02BC03	FC06DD03	LEFL1003AH03	LEFL1012BF05	LEFL1010CE04	LEFL1007CD09	LEFL1008AF06	LEFL1006DC11	FC02BG06
47	FC03DD10	AK224632	FC02BC03		AB035493.1		LEFL1027AB09	FC04BC05	FC02BC10	FC06DD04	LEFL1003BA02	LEFL1013AG06	LEFL1011BB05	LEFL1007CH03	LEFL1009AG09	LEFL1007AH03	FC02BH03
48	FC03DH11	AK224633	FC02BC10		AB035494.1		LEFL1035BB11	FC04BC12	FC02BD08	FC06DF05	LEFL1003CA09	LEFL1013CG05	LEFL1011BB08	LEFL1007DA08	LEFL1010AC03	LEFL1007BB07	FC02BH09
49	FC04AB02	AK224634	FC02BD08		AB045736.1		LEFL1037AF07	FC04BF12	FC02BD09	FC07AB01	LEFL1003CB06	LEFL1014AB06	LEFL1011BF07	LEFL1007DE01	LEFL1010BC06	LEFL1007BD08	FC02CB12
50	FC04AB04	AK224635	FC02BD09		AB047682.1		LEFL1038DC03	FC04CB06	FC02BE02	FC07BF10	LEFL1003CE08	LEFL1014AB10	LEFL1011DA09	LEFL1008AB06	LEFL1010BH07	LEFL1007BG10	FC02CC08
51	FC04AD12	AK224636	FC02BE02		AB049568.1		LEFL1043AE01	FC04CB08	FC02BE09	FC07BG09	LEFL1003CE12	LEFL1014DD06	LEFL1011DD02	LEFL1008AB10	LEFL1010DH03	LEFL1007DF11	FC02CD10
52	FC04AF03	AK224637	FC02BE09		AB063333.1		LEFL1048DG12	FC04CC10	FC02BG03	FC08AC04	LEFL1003CF03	LEFL1014DF02	LEFL1011DF11	LEFL1008BD07	LEFL1011AH09	LEFL1008AF03	FC02CE01
53	FC04AG05	AK224638	FC02BG03		AB070711.1		LEFL1050BB01	FC04CE01	FC02BG06	FC08BC05	LEFL1003CF04	LEFL1014DG10	LEFL1012AE10	LEFL1008DC04	LEFL1011BD04	LEFL1008AG06	FC02CE06
54	FC04AG11	AK224639	FC02BG06		AB070712.1		LEFL1052AD08	FC04CE09	FC02BG08	FC08BG02	LEFL1003CF05	LEFL1016AC12	LEFL1012CB01	LEFL1009AB09	LEFL1011BE12	LEFL1008CA03	FC02CF09
55	FC04AH12	AK224640	FC02BG08		AB070713.1		LEFL1059DB06	FC04CG03	FC02BH03	FC08CC04	LEFL1003DA07	LEFL1017CF12	LEFL1013AD01	LEFL1009BC07	LEFL1011BG09	LEFL1009AE12	FC02CF10
56	FC04BC05	AK224641	FC02BH03		AB072451.1		LEFL1076DC07	FC04CH12	FC02BH09	FC08CG06	LEFL1003DB11	LEFL1017DA02	LEFL1013AG02	LEFL1009BH07	LEFL1011DF03	LEFL1011AB04	FC02CG03
57	FC04BC12	AK224642	FC02BH09		AB072452.1		LEFL1080BH02	FC04DA08	FC02CB12	FC08DE12	LEFL1003DE02	LEFL1018AD08	LEFL1013AG06	LEFL1009CB12	LEFL1012AB01	LEFL1011BC01	FC02CG06
58	FC04BE03	AK224643	FC02CB12		AB076253.1		LEFL1080DF03	FC04DC10	FC02CC08	FC09AA11	LEFL1004BH04	LEFL1018DH12	LEFL1013BE03	LEFL1009DA11	LEFL1012CH03	LEFL1011BE02	FC02DA07
59	FC04BF12	AK224644	FC02CC08		AB078975.1		LEFL1090CE04	FC04DD05	FC02CD10	FC09AG05	LEFL1004CE03	LEFL1019BG06	LEFL1013BG01	LEFL1009DD03	LEFL1013CF07	LEFL1012AE06	FC02DB03
60	FC04CB06	AK224645	FC02CD10		AB083002.1		LEFL1092AE12	FC04DD08	FC02CE01	FC09AH02	LEFL1004CF11	LEFL1019CA04	LEFL1013CD11	LEFL1010AE05	LEFL1013CG03	LEFL1012AE10	FC02DB06
61	FC04CB08	AK224646	FC02CE01		AB083003.1		LEFL2001AG01	FC04DF04	FC02CE06	FC09BB01	LEFL1004DA09	LEFL1019DG01	LEFL1013DF04	LEFL1010AF08	LEFL1014BC09	LEFL1013AC10	FC02DC01
62	FC04CC10	AK224647	FC02CE06		AB083004.1		LEFL2001DC12	FC05AA12	FC02CF09	FC09DE10	LEFL1004DB07	LEFL1020AA03	LEFL1013DH12	LEFL1010BB04	LEFL1014BD04	LEFL1013AE02	FC02DD11
63	FC04CE01	AK224648	FC02CF09		AB083005.1		LEFL2003BB04	FC05AB02	FC02CF10	FC09DE11	LEFL1004DE06	LEFL1020CC11	LEFL1014BG10	LEFL1010BE07	LEFL1014BE07	LEFL1013BC02	FC02DE02
64	FC04CE09	AK224649	FC02CF10		AB083006.1		LEFL2005J17	FC05AF03	FC02CG03	FC09DG10	LEFL1005AC07	LEFL1020DH01	LEFL1014CF06	LEFL1010BH09	LEFL1014CC11	LEFL1014AE07	FC02DE03
65	FC04CG03	AK224650	FC02CG03		AB083007.1		LEFL2008I05	FC05AH08	FC02CG06	FC09DH07	LEFL1005AD05	LEFL1021AC12	LEFL1014DF02	LEFL1010BH12	LEFL1014DG11	LEFL1014DD03	FC02DE11
66	FC04CH12	AK224651	FC02CG06		AB083196.1		LEFL2010F19	FC05BE06	FC02DA07	FC10AA12	LEFL1005AH10	LEFL1021BA09	LEFL1015AB02	LEFL1010DE06	LEFL1016AB12	LEFL1014DF01	FC02DF06
67	FC04DA08	AK224652	FC02DA07		AB083516.1		LEFL2013F23	FC05CF06	FC02DB03	FC10AE07	LEFL1005BH08	LEFL1021CD09	LEFL1015CA12	LEFL1011DF11	LEFL1016BA04	LEFL1015AG03	FC03AA05
68	FC04DC10	AK224653	FC02DB03		AB084299.1		LEFL2015H13	FC05CH08	FC02DB06	FC10BD03	LEFL1005CB10	LEFL1023CA01	LEFL1015CD10	LEFL1012AG03	LEFL1016CA09	LEFL1016DD02	FC03AB02
69	FC04DD05	AK224654	FC02DB06		AB087678.1		LEFL2016D01	FC05DF01	FC02DC01	FC10CA01	LEFL1005CE10	LEFL1024AC03	LEFL1016CG09	LEFL1012BD11	LEFL1017AA09	LEFL1017CE04	FC03AB07
70	FC04DD08	AK224655	FC02DC01		AB094666.1		LEFL2016M06	FC06AA12	FC02DD11	FC10CA04	LEFL1005CG01	LEFL1024AG12	LEFL1016CG12	LEFL1012CA12	LEFL1018CF07	LEFL1019DD04	FC03AC04
71	FC04DF04	AK224656	FC02DD11		AB094667.1		LEFL2018F22	FC06AC01	FC02DE02	FC10CB10	LEFL1006AA04	LEFL1024CG05	LEFL1017CF12	LEFL1012CB10	LEFL1018DA02	LEFL1020AE06	FC03AD05
72	FC05AA12	AK224657	FC02DE02		AB096070.1		LEFL2020C13	FC06BD01	FC02DE03	FC10DE01	LEFL1006BA06	LEFL1024DH02	LEFL1017DF03	LEFL1012CC10	LEFL1019CD07	LEFL1021CB02	FC03AD12
73	FC05AB02	AK224658	FC02DE03		AB097114.1		LEFL2021A19	FC06BH12	FC02DE11	FC11AA04	LEFL1006BB04	LEFL1025BC12	LEFL1018BD08	LEFL1012CD09	LEFL1019DC07	LEFL1021CE02	FC03AE02
74	FC05AB06	AK224659	FC02DE11		AB100653.1		LEFL2024I01	FC06CC03	FC02DF06	FC11AA09	LEFL1006BE11	LEFL1026AD03	LEFL1018DB09	LEFL1012DA04	LEFL1020CA03	LEFL1021CH01	FC03AE04
75	FC05AF03	AK224660	FC02DF06		AB100675.1		LEFL2024J15	FC06CG05	FC03AA05	FC11AC10	LEFL1006BG10	LEFL1026CF06	LEFL1018DD01	LEFL1012DE07	LEFL1020CF02	LEFL1021DE09	FC03AG09
76	FC05AH08	AK224661	FC03AA05		AB105972.1		LEFL2026I03	FC06CG11	FC03AB02	FC11AG11	LEFL1006CA10	LEFL1027AB09	LEFL1018DH12	LEFL1013BD06	LEFL1022BE08	LEFL1022BA08	FC03AG10
77	FC05BE06	AK224662	FC03AB02		AB105973.1		LEFL2029K01	FC06CH10	FC03AB07	FC11AH03	LEFL1006CB05	LEFL1027AE02	LEFL1019AB10	LEFL1013CG09	LEFL1023AC07	LEFL1022BB10	FC03BA11
78	FC05BE07	AK224663	FC03AB07		AB105974.1		LEFL2036A04	FC06DA09	FC03AC04	FC11BA04	LEFL1006CC04	LEFL1027BE07	LEFL1019CB06	LEFL1013DH04	LEFL1023BB02	LEFL1022BD07	FC03BB12
79	FC05CF06	AK224664	FC03AC04		AB105975.1		LEFL2037M17	FC06DA12	FC03AD02	FC11BD11	LEFL1006CE03	LEFL1027BG01	LEFL1019DG08	LEFL1014AD08	LEFL1023BC04	LEFL1022CC04	FC03BE11
80	FC05CH08	AK224665	FC03AD02		AB105976.1		LEFL2039M04	FC06DE11	FC03AD05	FC11BF02	LEFL1006CF02	LEFL1028AE10	LEFL1020AA03	LEFL1014DC05	LEFL1023CB10	LEFL1023BC03	FC03BF04
81	FC05DF01	AK224666	FC03AD05		AB105977.1		LEFL2040C23	FC07AG09	FC03AD12	FC11BG09	LEFL1006CG02	LEFL1029BA08	LEFL1020CC11	LEFL1014DC09	LEFL1024AC03	LEFL1023CH01	FC03BF06
82	FC06AA12	AK224667	FC03AD12		AB105978.1		LEFL2047F16	FC07DG06	FC03AE02	FC11CH07	LEFL1006CH08	LEFL1029BE03	LEFL1020CF03	LEFL1015BA11	LEFL1024BA05	LEFL1024BF06	FC03BG02
83	FC06AB04	AK224668	FC03AE02		AB105979.1		LEFL2051M03	FC07DG10	FC03AE04	FC11DA03	LEFL1006DC06	LEFL1029BF08	LEFL1020DH01	LEFL1015CA12	LEFL1024DE01	LEFL1024BH01	FC03BG07
84	FC06AC01	AK224669	FC03AE04		AB105980.1		LEFL2009J04	FC07DG11	FC03AG09	FC11DF11	LEFL1007AC10	LEFL1029CC04	LEFL1021CE02	LEFL1015CD10	LEFL1025AA09	LEFL1024DD01	FC03BG12
85	FC06AC12	AK224670	FC03AG09		AB105981.1		LEFL2012J04	FC07DH03	FC03AG10	FC11DG07	LEFL1007AC11	LEFL1029CF10	LEFL1021CF08	LEFL1015DA12	LEFL1025BH07	LEFL1025BF08	FC03BH07
86	FC06BB09	AK224671	FC03AG10		AB105982.1		LEFL2020H06	FC08AA05	FC03BA11	FC12CA07	LEFL1007AD02	LEFL1029DG05	LEFL1021DA02	LEFL1015DC02	LEFL1025CA10	LEFL1025CE08	FC03BH08
87	FC06BD01	AK224672	FC03BA11		AB105983.1		LEFL1001BH09	FC08AA12	FC03BB12	FC12CE05	LEFL1007BC11	LEFL1029DG11	LEFL1021DG11	LEFL1016AB03	LEFL1025CD12	LEFL1025DB07	FC03CA02
88	FC06BE01	AK224673	FC03BB12		AB105984.1		LEFL1010CD11	FC08AD03	FC03BE11	FC12DA07	LEFL1007BG05	LEFL1031AD09	LEFL1022DH05	LEFL1017CF12	LEFL1025CF11	LEFL1025DD01	FC03CA08
89	FC06BH12	AK224674	FC03BE11		AB105985.1		LEFL1012DD07	FC08AE06	FC03BF04	FC12DD04	LEFL1007CD05	LEFL1031BD02	LEFL1023AD06	LEFL1018AH05	LEFL1026CH07	LEFL1026CC03	FC03CB02
90	FC06CC03	AK224675	FC03BF04		AB105986.1		LEFL1018AD08	FC08AF07	FC03BF06	FC13AE02	LEFL1007CH04	LEFL1031BF03	LEFL1023BE09	LEFL1019AB10	LEFL1026DG03	LEFL1026CD04	FC03CB07
91	FC06CG05	AK224676	FC03BF06		AB105987.1		LEFL1022DB10	FC08CC04	FC03BG02	FC13AH10	LEFL1007CH10	LEFL1031CA05	LEFL1023CA01	LEFL1019AD01	LEFL1027BG08	LEFL1026CE04	FC03CC12
92	FC06CG11	AK224677	FC03BG02		AB105988.1		LEFL1025DB08	FC08DF08	FC03BG07	FC13BA07	LEFL1007DG10	LEFL1031DE12	LEFL1024AC03	LEFL1019CB12	LEFL1027DG04	LEFL1026DE02	FC03CD06
93	FC06CH10	AK224678	FC03BG07		AB105989.1		LEFL1027BG01	FC08DG08	FC03BG12	FC13BC12	LEFL1008AB12	LEFL1032AD04	LEFL1024AG12	LEFL1019DD06	LEFL1029DG09	LEFL1027BG05	FC03CG01
94	FC06DA09	AK224679	FC03BG12		AB105990.1		LEFL1036AD02	FC09AA01	FC03BH07	FC13DA05	LEFL1008AG12	LEFL1032BA07	LEFL1024BG03	LEFL1020BC01	LEFL1030BB09	LEFL1027BH05	FC03CG05
95	FC06DA12	AK224680	FC03BH07		AB105991.1		LEFL1039AB08	FC09AB11	FC03BH08	FC13DB08	LEFL1008BB12	LEFL1032BE02	LEFL1024BH07	LEFL1020DE01	LEFL1031AH11	LEFL1028AG04	FC03DA03
96	FC06DE11	AK224681	FC03BH08		AB105992.1		LEFL1058AH09	FC09AC10	FC03CA02	FC13DE06	LEFL1008BD08	LEFL1032CE07	LEFL1024CG05	LEFL1020DF04	LEFL1031BB10	LEFL1028AG05	FC03DA07
97	FC07AG09	AK224682	FC03CA02		AB105993.1		LEFL1071CA04	FC09AE08	FC03CA08	FC14AF09	LEFL1008BF12	LEFL1032DA09	LEFL1024DH02	LEFL1021CA06	LEFL1032AE01	LEFL1029BF12	FC03DC07
98	FC07BC12	AK224683	FC03CA08		AB105994.1		LEFL1074AB02	FC09AF11	FC03CB02	FC14AG12	LEFL1008BH10	LEFL1032DB06	LEFL1025BC12	LEFL1021CE11	LEFL1032AE06	LEFL1029CC01	FC03DC08
99	FC07DG06	AK224684	FC03CB02		AB105995.1		LEFL1094AC11	FC09AH10	FC03CB07	FC15AH12	LEFL1008CA09	LEFL1033AG12	LEFL1025DA09	LEFL1021DA12	LEFL1032BH07	LEFL1029DD03	FC03DD12
100	FC07DG10	AK224685	FC03CB07		AB105996.1		LEFL1026BH08	FC09BB01	FC03CC12	FC15BA01	LEFL1008CG02	LEFL1033DE08	LEFL1026AA03	LEFL1021DB09	LEFL1032CA10	LEFL1030BC06	FC03DF05
101	FC07DG11	AK224686	FC03CC12		AB105997.1		LEFL1002BH02	FC09BB09	FC03CD06	FC15BA05	LEFL1009AA10	LEFL1034BH07	LEFL1026CF06	LEFL1022BH11	LEFL1032DG09	LEFL1030DD11	FC03DG05
102	FC07DH03	AK224687	FC03CD06		AB105998.1		LEFL1006AA04	FC09BC12	FC03CE08	FC15BA09	LEFL1009AD03	LEFL1035BB11	LEFL1027AD06	LEFL1022CD10	LEFL1033BD03	LEFL1030DG03	FC03DH06
103	FC08AA05	AK224688	FC03CE08		AB105999.1		LEFL1051AD09	FC09BF12	FC03CG01	FC15BG10	LEFL1009AF03	LEFL1035BD02	LEFL1027AE02	LEFL1022CE10	LEFL1035AD05	LEFL1030DG11	FC03DH11
104	FC08AA12	AK224689	FC03CG01		AB106000.1		LEFL1076DG09	FC09BG01	FC03CG05	FC15BH08	LEFL1009AH08	LEFL1036BE03	LEFL1027BA04	LEFL1022DB05	LEFL1035AE10	LEFL1031AA12	FC04AA03
105	FC08AD03	AK224690	FC03CG05		AB106001.1		LEFL1001AB04	FC09BG05	FC03DA03	FC15CB03	LEFL1009BC08	LEFL1036CB11	LEFL1027BE07	LEFL1023AD10	LEFL1035CC01	LEFL1031CG03	FC04AA05
106	FC08AE06	AK224691	FC03DA03		AB106002.1		LEFL1001CG07	FC09CC10	FC03DA07	FC15CC02	LEFL1009BD04	LEFL1036DE03	LEFL1027BH09	LEFL1023BC02	LEFL1036BG05	LEFL1031CH08	FC04AB02
107	FC08AF07	AK224692	FC03DA07		AB106003.1		LEFL1001DC09	FC09CF05	FC03DC07	FC15CG08	LEFL1009BH01	LEFL1037CC03	LEFL1027CE05	LEFL1023CA05	LEFL1037AE10	LEFL1033AC07	FC04AB04
108	FC08BC09	AK224693	FC03DC07		AB106004.1		LEFL1002CC09	FC09CF07	FC03DC08	FC15CH08	LEFL1009CC11	LEFL1037CF06	LEFL1028AE10	LEFL1023CC11	LEFL1037BD09	LEFL1033DG09	FC04AB12
109	FC08CC04	AK224694	FC03DC08		AB106005.1		LEFL1002DG01	FC09CG04	FC03DD12	FC15DF06	LEFL1009CD05	LEFL1038AC09	LEFL1029AA11	LEFL1023CF07	LEFL1038BC03	LEFL1035BH02	FC04AE09
110	FC08DF08	AK224695	FC03DD12		AB106006.1		LEFL1003BA02	FC09CG10	FC03DF05	FC15DG03	LEFL1009CE01	LEFL1038BB05	LEFL1029BA08	LEFL1023CH01	LEFL1038CD10	LEFL1035CD08	FC04AF03
111	FC08DG08	AK224696	FC03DF05		AB106007.1		LEFL1003CA09	FC09DF07	FC03DG05	FC15DH06	LEFL1009DA05	LEFL1038DC03	LEFL1029BC04	LEFL1024BB04	LEFL1039BG08	LEFL1036BC04	FC04AF09
112	FC09AA01	AK224697	FC03DG05		AB106008.1		LEFL1003CB06	FC09DF10	FC03DH06	FC16AB03	LEFL1009DB11	LEFL1039AD03	LEFL1029CB07	LEFL1024BG04	LEFL1039DG03	LEFL1036CG02	FC04AG05
113	FC09AB11	AK224698	FC03DH06		AB106009.1		LEFL1004AA04	FC10AD06	FC03DH11	FC16AB05	LEFL1009DE07	LEFL1039AE05	LEFL1029CC04	LEFL1024BG05	LEFL1040CE08	LEFL1036DD04	FC04AG10
114	FC09AC10	AK224699	FC03DH11		AB106010.1		LEFL1004BH04	FC10AF06	FC04AA03	FC16AC01	LEFL1010AE05	LEFL1039CH11	LEFL1029CF10	LEFL1024DE07	LEFL1040CF01	LEFL1037DE12	FC04AG11
115	FC09AE08	AK224700	FC04AA03		AB106011.1		LEFL1005BH08	FC10BA06	FC04AA05	FC16AD09	LEFL1010BA01	LEFL1040BB02	LEFL1029DG11	LEFL1024DH04	LEFL1040DD08	LEFL1037DG06	FC04AH08
116	FC09AF11	AK224701	FC04AA05		AB106012.1		LEFL1005CB10	FC10BC06	FC04AA08	FC16AE04	LEFL1010BC10	LEFL1040BH11	LEFL1030AE04	LEFL1025BC07	LEFL1041CC06	LEFL1038DF12	FC04BB10
117	FC09AH10	AK224702	FC04AA08		AB106013.1		LEFL1006AH07	FC10BG02	FC04AA11	FC16BC12	LEFL1010BC11	LEFL1040CD10	LEFL1030DD11	LEFL1025BH07	LEFL1041CF08	LEFL1040BB07	FC04BB11
118	FC09BB01	AK224703	FC04AA11		AB106014.1		LEFL1006BA06	FC10CH03	FC04AB02	FC16BG03	LEFL1010BE12	LEFL1041DG08	LEFL1031AF04	LEFL1026AE10	LEFL1042AC12	LEFL1040BH12	FC04BC05
119	FC09BB09	AK224704	FC04AB02		AB106015.1		LEFL1006BB04	FC10DE01	FC04AB04	FC16BG11	LEFL1010CD11	LEFL1042CD10	LEFL1031AG12	LEFL1026BA03	LEFL1042BG02	LEFL1040CC06	FC04BC12
120	FC09BC12	AK224705	FC04AB04		AB106017.1		LEFL1006BE11	FC10DF05	FC04AB12	FC16BH05	LEFL1010CE04	LEFL1043DF05	LEFL1031AH11	LEFL1026BB04	LEFL1042CD10	LEFL1040CE02	FC04BD01
121	FC09BF10	AK224706	FC04AB12		AB106018.1		LEFL1006CC04	FC10DF07	FC04AC08	FC16CC04	LEFL1010CE12	LEFL1044AB08	LEFL1031BD02	LEFL1026BF02	LEFL1042DC04	LEFL1040DG05	FC04BD09
122	FC09BF12	AK224707	FC04AC08		AB106019.1		LEFL1006CH08	FC11AB02	FC04AD12	FC16CD04	LEFL1010DD03	LEFL1044BE09	LEFL1031BF10	LEFL1026BF03	LEFL1043BC11	LEFL1042BE05	FC04BE04
123	FC09BG01	AK224708	FC04AD12		AB106020.1		LEFL1007BC11	FC11AH07	FC04AE09	FC16CD05	LEFL1011AA04	LEFL1045CH03	LEFL1031CA05	LEFL1026BG09	LEFL1044BE01	LEFL1043BD07	FC04BE10
124	FC09BG05	AK224709	FC04AE09		AB106021.1		LEFL1007CH04	FC11BD01	FC04AF03	FC16CD07	LEFL1011AE11	LEFL1045DA11	LEFL1031CG04	LEFL1026BH04	LEFL1044BF03	LEFL1043CD04	FC04BF07
125	FC09CC10	AK224710	FC04AF03		AB106022.1		LEFL1007CH10	FC11BE03	FC04AF09	FC16CF12	LEFL1011BA04	LEFL1046CB05	LEFL1031CH04	LEFL1026CA10	LEFL1045DE03	LEFL1043DH02	FC04BF09
126	FC09CF05	AK224711	FC04AF09		AB106023.1		LEFL1007DG10	FC11CA03	FC04AG05	FC16CH12	LEFL1011BB05	LEFL1046DA04	LEFL1031DE12	LEFL1026CF10	LEFL1046AE08	LEFL1044AG12	FC04BF12
127	FC09CF07	AK224712	FC04AG05		AB106024.1		LEFL1008AB12	FC11CA08	FC04AG10	FC16DB11	LEFL1011BB08	LEFL1046DB04	LEFL1031DF02	LEFL1026DB08	LEFL1047AH01	LEFL1044CC03	FC04BH07
128	FC09CG04	AK224713	FC04AG10		AB106025.1		LEFL1008BB12	FC11CE12	FC04AG11	FC16DF06	LEFL1011BB09	LEFL1046DB09	LEFL1032AE01	LEFL1026DD05	LEFL1047BH06	LEFL1045AG05	FC04CA11
129	FC09CG10	AK224714	FC04AG11		AB106026.1		LEFL1008BH10	FC11CH11	FC04AH08	FC16DG11	LEFL1011BF07	LEFL1047AE12	LEFL1032AG03	LEFL1027AE01	LEFL1047DC12	LEFL1046AF11	FC04CB06
130	FC09CH05	AK224715	FC04AH08		AB106027.1		LEFL1008CA09	FC11DB08	FC04AH12	FC16DH06	LEFL1011BG05	LEFL1047CH02	LEFL1032BC10	LEFL1027BE02	LEFL1047DF11	LEFL1046BB05	FC04CB08
131	FC09DD02	AK224716	FC04AH12		AB106028.1		LEFL1008CG07	FC11DC09	FC04BB10	FC17AH06	LEFL1011BH01	LEFL1047DH02	LEFL1032BH03	LEFL1027BG10	LEFL1048BA12	LEFL1046CB05	FC04CB10
132	FC09DF07	AK224717	FC04BB10		AB106029.1		LEFL1009AH08	FC11DE11	FC04BB11	FC17BE05	LEFL1011BH07	LEFL1048DE11	LEFL1032DA09	LEFL1027CE02	LEFL1048DC01	LEFL1046CG08	FC04CC10
133	FC09DF10	AK224718	FC04BB11		AB106030.1		LEFL1009BC08	FC12AA09	FC04BC05	FC17BE09	LEFL1011DA05	LEFL1048DE12	LEFL1032DF09	LEFL1027CH04	LEFL1049CG12	LEFL1047CC11	FC04CC12
134	FC10AD06	AK224719	FC04BC05		AB106031.1		LEFL1009CC11	FC12AB01	FC04BC12	FC17CA04	LEFL1011DA09	LEFL1049AA02	LEFL1033AF05	LEFL1027DF08	LEFL1050CB03	LEFL1047DB07	FC04CE01
135	FC10AF06	AK224720	FC04BC12		AB106032.1		LEFL1009CE01	FC12AB06	FC04BD01	FC17CG01	LEFL1011DB04	LEFL1049AG12	LEFL1034DC12	LEFL1027DG06	LEFL1053AF10	LEFL1047DC02	FC04CE09
136	FC10AH01	AK224721	FC04BD01		AB106033.1		LEFL1009CE02	FC12BB01	FC04BD09	FC17DC08	LEFL1011DD02	LEFL1050AB09	LEFL1035AC08	LEFL1028AG12	LEFL1053BE01	LEFL1048AA10	FC04CG03
137	FC10BA06	AK224722	FC04BD09		AB106034.1		LEFL1009DA05	FC12BB04	FC04BE04	FC17DD07	LEFL1011DF11	LEFL1051BH09	LEFL1036DF07	LEFL1029AG06	LEFL1055DF06	LEFL1048AF04	FC04CG07
138	FC10BC06	AK224723	FC04BE04		AB106035.1		LEFL1009DA12	FC12BB08	FC04BE10	FC17DD12	LEFL1012AA10	LEFL1051DA06	LEFL1037CC03	LEFL1029BD10	LEFL1056BC11	LEFL1048CG01	FC04CH12
139	FC10BG02	AK224724	FC04BE10		AB106036.1		LEFL1009DE07	FC12BB11	FC04BF07	FC17DE12	LEFL1012AE10	LEFL1052BB11	LEFL1038AB03	LEFL1029BH03	LEFL1058CD09	LEFL1049DB05	FC04DA08
140	FC10CH03	AK224725	FC04BF07		AB106037.1		LEFL1010BC11	FC12BC07	FC04BF09	FC17DF10	LEFL1012BA08	LEFL1052BH01	LEFL1038AF05	LEFL1030AC01	LEFL1058CH11	LEFL1050AD10	FC04DB09
141	FC10DE01	AK224726	FC04BF09		AB106038.1		LEFL1010DD03	FC12CA10	FC04BF12	FC18BA05	LEFL1012BF05	LEFL1052DD10	LEFL1038BA06	LEFL1030AH06	LEFL1059AF02	LEFL1051BD04	FC04DC04
142	FC10DF05	AK224727	FC04BF12		AB106039.1		LEFL1011AA04	FC12DB11	FC04BH07	FC18BC02	LEFL1012BF11	LEFL1052DF05	LEFL1038BB12	LEFL1030CA07	LEFL1059BF05	LEFL1051DD04	FC04DC10
143	FC10DF07	AK224728	FC04BH07		AB106040.1		LEFL1011AE11	FC12DC12	FC04CA11	FC18BE11	LEFL1012CB01	LEFL1053BD10	LEFL1038CH02	LEFL1031AD01	LEFL1059DD12	LEFL1051DD07	FC04DD05
144	FC11AB02	AK224729	FC04CA11		AB106041.1		LEFL1011BH07	FC12DF06	FC04CB06	FC18BH03	LEFL1012CB02	LEFL1053CF07	LEFL1039AE05	LEFL1031AD07	LEFL1060CG08	LEFL1051DG04	FC04DD08
145	FC11AH07	AK224730	FC04CB06		AB106042.1		LEFL1012BF05	FC12DH04	FC04CB08	FC18CB08	LEFL1012DD01	LEFL1054BH04	LEFL1039CH11	LEFL1031CB01	LEFL1061DC10	LEFL1053AE06	FC04DE10
146	FC11BD01	AK224731	FC04CB08		AB106043.1		LEFL1013AC07	FC13AC04	FC04CB10	FC18CD07	LEFL1012DF09	LEFL1054CH12	LEFL1039DC03	LEFL1031CF05	LEFL1062AB04	LEFL1053CA03	FC04DF01
147	FC11BE03	AK224732	FC04CB10		AB106044.1		LEFL1013CG05	FC13AG04	FC04CC10	FC18CG03	LEFL1013AD01	LEFL1055BF06	LEFL1039DF10	LEFL1031DA08	LEFL1062AF07	LEFL1053DE03	FC04DF03
148	FC11CA03	AK224733	FC04CC10		AB106045.1		LEFL1014AE09	FC13BA09	FC04CC12	FC18DA05	LEFL1013AD05	LEFL1056BG02	LEFL1039DH07	LEFL1032AE03	LEFL1062BD01	LEFL1054AA04	FC04DF04
149	FC11CA08	AK224734	FC04CC12		AB106046.1		LEFL1014BH09	FC13BB05	FC04CE01	FC18DB03	LEFL1013AG02	LEFL1056CD08	LEFL1040BB02	LEFL1033AG03	LEFL1063AC07	LEFL1055CA01	FC05AA06
150	FC11CE12	AK224735	FC04CE01		AB106047.1		LEFL1014DD06	FC13BE12	FC04CE09	FC18DC03	LEFL1013AG06	LEFL1056CE06	LEFL1040BD10	LEFL1033BE10	LEFL1063AH11	LEFL1055CC06	FC05AA12
151	FC11CH02	AK224736	FC04CE09		AB106048.1		LEFL1014DG10	FC13BH03	FC04CG03	FC19AA10	LEFL1013BE03	LEFL1056DA12	LEFL1040BH11	LEFL1033CB07	LEFL1063DG02	LEFL1055DD03	FC05AB02
152	FC11CH11	AK224737	FC04CG03		AB106049.1		LEFL1015DC01	FC13CC09	FC04CG07	FC19AC08	LEFL1013BG01	LEFL1058AH09	LEFL1040CD10	LEFL1034AF03	LEFL1065AA03	LEFL1056BC08	FC05AC07
153	FC11DA09	AK224738	FC04CG07		AB106050.1		LEFL1016DC05	FC13DB12	FC04CH12	FC19BH06	LEFL1013CD11	LEFL1058CD09	LEFL1041CA04	LEFL1035BB06	LEFL1066BA05	LEFL1056BD08	FC05AC10
154	FC11DB08	AK224739	FC04CH12		AB106051.1		LEFL1018AH10	FC13DE09	FC04DA08	FC19DF12	LEFL1013CG05	LEFL1059CF04	LEFL1041CE08	LEFL1036AC03	LEFL1066DH11	LEFL1057AB12	FC05AC11
155	FC11DC09	AK224740	FC04DA08		AB106052.1		LEFL1019AF09	FC14AA04	FC04DB09	FC19DG05	LEFL1013DF04	LEFL1059DB06	LEFL1042AG07	LEFL1036BF08	LEFL1067AC09	LEFL1057BF08	FC05AD10
156	FC11DE11	AK224741	FC04DB09		AB106053.1		LEFL1019CA04	FC14AB04	FC04DC04	FC19DG12	LEFL1013DH12	LEFL1060AB12	LEFL1043BC09	LEFL1036DA01	LEFL1067AD06	LEFL1057CD01	FC05AD12
157	FC12AA09	AK224742	FC04DC04		AB106054.1		LEFL1019CH07	FC14AE04	FC04DC10	FC20BB03	LEFL1014AB06	LEFL1060BE01	LEFL1044AB08	LEFL1037AB10	LEFL1067AE09	LEFL1057CH03	FC05AF03
158	FC12AB01	AK224743	FC04DC10		AB106055.1		LEFL1020AB08	FC14AF02	FC04DD05	FC20CA06	LEFL1014AB10	LEFL1060CC05	LEFL1044BB05	LEFL1037AE01	LEFL1067DF06	LEFL1059DH10	FC05AH08
159	FC12AB06	AK224744	FC04DD05		AB106056.1		LEFL1021AC12	FC14AG02	FC04DD08	FC20DB01	LEFL1014AE09	LEFL1061AD01	LEFL1045BG07	LEFL1037DG04	LEFL1068CH04	LEFL1060AB05	FC05BA02
160	FC12BA08	AK224745	FC04DD08		AB106057.1		LEFL1021DA06	FC14BF02	FC04DE10	FC20DB09	LEFL1014AG10	LEFL1061BD12	LEFL1045CH03	LEFL1038AA06	LEFL1068DC06	LEFL1060AC06	FC05BB02
161	FC12BB01	AK224746	FC04DE10		AB106058.1		LEFL1022AA06	FC14BG03	FC04DF01	FC21BD03	LEFL1014BE11	LEFL1061CA04	LEFL1046AG01	LEFL1038AG10	LEFL1068DF07	LEFL1060CD07	FC05BC12
162	FC12BB04	AK224747	FC04DF01		AB106059.1		LEFL1023BE12	FC14BG04	FC04DF03	FC21BH05	LEFL1014BG10	LEFL1062CF04	LEFL1046BF09	LEFL1038BB12	LEFL1069BA06	LEFL1060CG05	FC05BE06
163	FC12BB08	AK224748	FC04DF03		AB106060.1		LEFL1023CA11	FC14CH02	FC04DF04	FC21CA12	LEFL1014CF06	LEFL1063AF09	LEFL1046BG02	LEFL1038BC11	LEFL1069CF11	LEFL1061DC05	FC05BF10
164	FC12BB11	AK224749	FC04DF04		AB106062.1		LEFL1023CD04	FC14DB04	FC05AA06	FC21CD01	LEFL1014DD06	LEFL1063DG04	LEFL1046CB05	LEFL1038BE02	LEFL1070AB06	LEFL1062AD01	FC05BH05
165	FC12BC07	AK224750	FC05AA06		AB106063.1		LEFL1024BC03	FC14DB10	FC05AA12	FC21CG01	LEFL1014DD09	LEFL1065CA08	LEFL1046CH02	LEFL1038CD02	LEFL1070AE08	LEFL1062DG10	FC05CA05
166	FC12CA10	AK224751	FC05AA12		AB106064.1		LEFL1025BE03	FC14DF11	FC05AB02	FC21DC10	LEFL1014DF02	LEFL1065CC06	LEFL1046DA04	LEFL1038CH02	LEFL1070DA11	LEFL1063CE06	FC05CA06
167	FC12DB11	AK224752	FC05AB02		AB106065.1		LEFL1025CE04	FC15BA09	FC05AC07	FC22BA02	LEFL1014DG10	LEFL1067AF12	LEFL1046DB04	LEFL1038DC06	LEFL1073AH01	LEFL1063DA08	FC05CA08
168	FC12DC06	AK224753	FC05AC07		AB106066.1		LEFL1025CF04	FC15BB11	FC05AC10	FC22BF02	LEFL1015AB02	LEFL1068AE03	LEFL1046DB09	LEFL1038DF03	LEFL1073BE02	LEFL1063DD09	FC05CD07
169	FC12DC12	AK224754	FC05AC10		AB106067.1		LEFL1025DC10	FC15BE10	FC05AC11	FC22BF07	LEFL1015CA12	LEFL1068DB07	LEFL1048DE11	LEFL1039AF11	LEFL1074BC05	LEFL1063DD10	FC05CE06
170	FC12DF06	AK224755	FC05AC11		AB106068.1		LEFL1027BH11	FC15CB05	FC05AD10	FC22BG02	LEFL1015CD10	LEFL1071DB03	LEFL1049AC04	LEFL1039AH02	LEFL1075BB06	LEFL1065CE05	FC05CF01
171	FC12DH04	AK224756	FC05AD10		AB106069.1		LEFL1029AG03	FC15CC01	FC05AD12	FC22CH05	LEFL1016AC12	LEFL1072CE05	LEFL1049CD02	LEFL1039DA12	LEFL1075CH06	LEFL1065CF04	FC05CF06
172	FC13AC04	AK224757	FC05AD12		AB106070.1		LEFL1029BC03	FC15CD03	FC05AF03	FC22CH12	LEFL1016CG09	LEFL1073AC01	LEFL1050BB12	LEFL1040AE07	LEFL1075DA09	LEFL1066AH08	FC05CH01
173	FC13AG04	AK224758	FC05AF03		AB106071.1		LEFL1030AA11	FC15CG01	FC05AH08	FC23AA08	LEFL1016CG12	LEFL1073CG04	LEFL1051BC08	LEFL1040AH07	LEFL1076DE11	LEFL1066BG11	FC05CH07
174	FC13BA09	AK224759	FC05AH08		AB106072.1		LEFL1031AD09	FC15DG08	FC05BA02	FC23AC10	LEFL1016DC05	LEFL1074CA06	LEFL1051DA06	LEFL1040BC11	LEFL1077BB05	LEFL1068AG09	FC05DA06
175	FC13BB05	AK224760	FC05BA02		AB106073.1		LEFL1032AD04	FC15DH04	FC05BB02	FC23AF10	LEFL1017BF08	LEFL1074DC05	LEFL1052DG03	LEFL1040BE01	LEFL1077BD02	LEFL1068BA10	FC05DB07
176	FC13BE12	AK224761	FC05BB02		AB106074.1		LEFL1032AD09	FC16AB05	FC05BC12	FC23AG02	LEFL1017CF12	LEFL1075CE10	LEFL1053BD10	LEFL1040DA09	LEFL1077DE08	LEFL1070AE02	FC05DD01
177	FC13BH03	AK224762	FC05BC12		AB106075.1		LEFL1032DE11	FC16AE09	FC05BE06	FC23AH09	LEFL1017DA02	LEFL1076DB07	LEFL1053CF07	LEFL1040DB08	LEFL1078CC09	LEFL1070CF10	FC05DE01
178	FC13CC09	AK224763	FC05BE06		AB106076.1		LEFL1033AD11	FC16CA10	FC05BF10	FC23CC12	LEFL1017DF03	LEFL1077DH07	LEFL1053DG09	LEFL1041DA11	LEFL1078DD10	LEFL1071AA07	FC05DF01
179	FC13DB12	AK224764	FC05BF10		AB106077.1		LEFL1033AG12	FC16CB09	FC05BH05	FC23DH07	LEFL1018AD08	LEFL1078BB12	LEFL1054CH12	LEFL1042AG07	LEFL1079BG08	LEFL1071DH03	FC05DG05
180	FC13DE09	AK224765	FC05BH05		AB106078.1		LEFL1035BD09	FC16CC05	FC05CA05	FC24AB10	LEFL1018AH10	LEFL1078CH09	LEFL1056CB08	LEFL1042CA08	LEFL1079CB01	LEFL1072BB05	FC06AA07
181	FC14AA04	AK224766	FC05CA05		AB106079.1		LEFL1036BH07	FC16CC10	FC05CA06	FC24AF10	LEFL1018BD08	LEFL1079AA04	LEFL1056CD08	LEFL1042CE01	LEFL1079DB05	LEFL1072CC11	FC06AA12
182	FC14AB04	AK224767	FC05CA06		AB106080.1		LEFL1037BC08	FC16CE01	FC05CA08	FC24BD06	LEFL1018DB09	LEFL1079BF12	LEFL1056CE06	LEFL1043AG09	LEFL1079DB12	LEFL1072CH09	FC06AB02
183	FC14AE04	AK224768	FC05CA08		AB106081.1		LEFL1037CG11	FC16CE09	FC05CD07	FC24BE06	LEFL1018DD01	LEFL1079BH04	LEFL1056DA02	LEFL1043DB12	LEFL1080AC01	LEFL1072DC03	FC06AB12
184	FC14AF02	AK224769	FC05CA09		AB106082.1		LEFL1038CF08	FC16CF04	FC05CE06	FC24CF01	LEFL1018DH12	LEFL1080BH02	LEFL1058CD09	LEFL1044BF01	LEFL1080BD02	LEFL1073AC01	FC06AC01
185	FC14AG02	AK224770	FC05CD07		AB106083.1		LEFL1039AA09	FC16CH06	FC05CF01	FC24DC12	LEFL1019AB10	LEFL1081AC02	LEFL1059DC07	LEFL1044CA03	LEFL1080CA08	LEFL1074AF08	FC06AD09
186	FC14BF02	AK224771	FC05CE06		AB106084.1		LEFL1039AD03	FC16DA08	FC05CF06	FC24DD01	LEFL1019AF09	LEFL1081AG11	LEFL1060AE04	LEFL1044CA05	LEFL1080CE11	LEFL1074BD12	FC06AD11
187	FC14BG03	AK224772	FC05CF01		AB106085.1		LEFL1039AD09	FC16DB07	FC05CH01	FC24DG11	LEFL1019BG06	LEFL1085BD10	LEFL1060CC05	LEFL1045AE02	LEFL1080CH08	LEFL1075DF04	FC06AG03
188	FC14BG04	AK224773	FC05CF06		AB106086.1		LEFL1039DF06	FC17AB02	FC05CH07	FC25AB06	LEFL1019CA04	LEFL1085DA05	LEFL1061AD01	LEFL1045CF05	LEFL1081BG10	LEFL1076AB04	FC06AG04
189	FC14CH02	AK224774	FC05CH01		AB106087.1		LEFL1040AH04	FC17AB04	FC05CH08	FC25AC08	LEFL1019CB06	LEFL1086AF02	LEFL1061CA04	LEFL1046BC11	LEFL1081DA06	LEFL1076AF06	FC06AG08
190	FC14DB04	AK224775	FC05CH07		AB106088.1		LEFL1040BB03	FC17BA03	FC05DA06	FC25AG04	LEFL1019DG01	LEFL1088AH09	LEFL1061DG08	LEFL1046BC12	LEFL1085AD06	LEFL1076BG01	FC06AH03
191	FC14DB10	AK224776	FC05CH08		AB106089.1		LEFL1040DG07	FC17BF01	FC05DB07	FC25BA08	LEFL1019DG08	LEFL1088BG02	LEFL1062AC08	LEFL1046CG10	LEFL1086CE07	LEFL1077CE09	FC06AH10
192	FC14DF11	AK224777	FC05DA06		AB106090.1		LEFL1042AH10	FC17CC03	FC05DD01	FC25BC09	LEFL1020AA03	LEFL1088CE03	LEFL1062AH02	LEFL1047CB07	LEFL1087AD02	LEFL1078DA07	FC06BB02
193	FC15BA09	AK224778	FC05DB07		AB106091.1		LEFL1042CG08	FC17CH10	FC05DE01	FC25CA08	LEFL1020CC11	LEFL1089DD04	LEFL1063AB08	LEFL1047CD07	LEFL1087AG08	LEFL1079AD04	FC06BB07
194	FC15BB11	AK224779	FC05DD01		AB106092.1		LEFL1043CC11	FC17DB05	FC05DF01	FC25CC06	LEFL1020CF03	LEFL1090AB06	LEFL1063AH12	LEFL1048DD01	LEFL1087BC05	LEFL1079BB06	FC06BB12
195	FC15BE02	AK224780	FC05DE01		AB106093.1		LEFL1043DE11	FC17DC04	FC05DG05	FC25CC07	LEFL1020DH01	LEFL1090AE12	LEFL1064BF04	LEFL1049BD08	LEFL1087CD05	LEFL1079BG05	FC06BC10
196	FC15BE10	AK224781	FC05DF01		AB106094.1		LEFL1043DF05	FC17DH04	FC06AA07	FC25CD03	LEFL1021AC12	LEFL1090BH12	LEFL1065BG12	LEFL1049CB06	LEFL1088BG06	LEFL1079CA01	FC06BD01
197	FC15CB05	AK224782	FC05DG05		AB106095.1		LEFL1044CA06	FC18AC09	FC06AA12	FC25CF03	LEFL1021BA09	LEFL1090DD05	LEFL1065CC06	LEFL1050BA01	LEFL1088CF10	LEFL1080AG09	FC06BD06
198	FC15CC01	AK224783	FC06AA07		AB106096.1		LEFL1044CE12	FC18AG12	FC06AB02	FC25CG03	LEFL1021CD09	LEFL1091AA12	LEFL1067AF12	LEFL1050DG02	LEFL1089AE03	LEFL1080DE08	FC06BD08
199	FC15CD03	AK224784	FC06AA12		AB106097.1		LEFL1045CB07	FC18BC05	FC06AB12	FC25DA07	LEFL1021CE02	LEFL1091AH06	LEFL1067BF11	LEFL1051BC08	LEFL1090BB04	LEFL1081BB06	FC06BE04
200	FC15CG01	AK224785	FC06AB02		AB106098.1		LEFL1045DA11	FC18BH03	FC06AC01	FC25DC03	LEFL1021CF08	LEFL1091CD06	LEFL1068CD06	LEFL1051BF06	LEFL1090CD07	LEFL1081BF04	FC06BE08
201	FC15DG08	AK224786	FC06AB12		AB106099.1		LEFL1045DE05	FC18CH11	FC06AD09	FC26AA01	LEFL1021DA02	LEFL1091DA07	LEFL1071AD01	LEFL1052BB01	LEFL1090CD10	LEFL1081DH02	FC06BF01
202	FC15DH04	AK224787	FC06AC01		AB106100.1		LEFL1050BG08	FC18DC03	FC06AD11	FC26AB04	LEFL1021DA06	LEFL1093AH01	LEFL1071DF02	LEFL1052CE12	LEFL1090CD12	LEFL1085AA12	FC06BH10
203	FC16AB05	AK224788	FC06AD09		AB106101.1		LEFL1050DG04	FC19AA10	FC06AG03	FC26AC04	LEFL1021DG11	LEFL1093DA11	LEFL1072AH01	LEFL1052DC10	LEFL1091BH08	LEFL1086BG12	FC06BH12
204	FC16AE09	AK224789	FC06AD11		AB106102.1		LEFL1051BH09	FC19AC07	FC06AG04	FC26AD08	LEFL1022AA06	LEFL1093DC08	LEFL1073AC01	LEFL1053CC10	LEFL1091CE11	LEFL1086CG09	FC06CB02
205	FC16CA10	AK224790	FC06AG03		AB106103.1		LEFL1053BG11	FC19BE12	FC06AG08	FC26AE11	LEFL1022DH05	LEFL1094AB04	LEFL1073DF01	LEFL1055CG10	LEFL1091CF10	LEFL1086DB11	FC06CB03
206	FC16CB09	AK224791	FC06AG04		AB109237.1		LEFL1055AE06	FC19BH07	FC06AH03	FC26AG06	LEFL1023AD06	LEFL1094AB06	LEFL1073DF10	LEFL1055DB11	LEFL1091DC06	LEFL1087BF07	FC06CB09
207	FC16CC05	AK224792	FC06AG08		AB109908.1		LEFL1055AG02	FC19BH12	FC06AH10	FC26BF04	LEFL1023BE09	LEFL1094DB05	LEFL1074BB11	LEFL1056BB08	LEFL1092BD08	LEFL1087BG09	FC06CB10
208	FC16CC10	AK224793	FC06AH03		AB109909.1		LEFL1055AH09	FC19DF02	FC06BB02	FC26CD12	LEFL1023CA01	LEFL1094DD09	LEFL1074CA06	LEFL1056BH09	LEFL1093CC04	LEFL1087CB11	FC06CC01
209	FC16CE01	AK224794	FC06AH10		AB110097.1		LEFL1055CB06	FC19DF10	FC06BB07	FC26DF05	LEFL1023CA11	LEFL1095AF02	LEFL1075CE10	LEFL1057DH02	LEFL1095AB07	LEFL1087CF12	FC06CC03
210	FC16CE09	AK224795	FC06BB02		AB110909.1		LEFL1055CC04	FC19DG10	FC06BB12	LEFL1001AD01	LEFL1023CC10	LEFL1095AH10	LEFL1076DB07	LEFL1058AE05	LEFL1095BA06	LEFL1087CG06	FC06CD10
211	FC16CF04	AK224796	FC06BB07		AB110910.1		LEFL1059AA11	FC20AD05	FC06BC10	LEFL1001AD12	LEFL1024AC03	LEFL1095DC10	LEFL1077BE03	LEFL1058CA09	LEFL1095DA01	LEFL1087DH08	FC06CE06
212	FC16CH06	AK224797	FC06BB12		AB113797.1		LEFL1059CF04	FC20AF06	FC06BD01	LEFL1001AE02	LEFL1024AG12	LEFL1095DG12	LEFL1077CG05	LEFL1059AG04	LEFL1096DH05	LEFL1088AB03	FC06CE11
213	FC16DA08	AK224798	FC06BC10		AB119091.1		LEFL1059DG09	FC20AF09	FC06BD06	LEFL1001AE07	LEFL1024BG03	LEFL1096CH02	LEFL1077DH07	LEFL1059BD01	LEFL1097CC03	LEFL1089AC06	FC06CF09
214	FC16DB07	AK224799	FC06BD01		AB119280.1		LEFL1061AF10	FC20BC03	FC06BD08	LEFL1001AE11	LEFL1024BH07	LEFL1096CH10	LEFL1078BB09	LEFL1060DB06	LEFL1097DH03	LEFL1089CC09	FC06CG05
215	FC17AB02	AK224800	FC06BD06		AB119281.1		LEFL1062BH10	FC20BC08	FC06BE04	LEFL1001AF11	LEFL1024CG05	LEFL1097AA11	LEFL1078BF02	LEFL1061BG06	LEFL1098BF12	LEFL1090BB02	FC06CG07
216	FC17AB04	AK224801	FC06BD08		AB124834.1		LEFL1062CA03	FC20BG05	FC06BE08	LEFL1001AG01	LEFL1024DH02	LEFL1097AB01	LEFL1079AA04	LEFL1061CG03	LEFL1098CF07	LEFL1090BC02	FC06CG11
217	FC17BA03	AK224802	FC06BE04		AB124835.1		LEFL1062DB03	FC20CA10	FC06BF01	LEFL1001AG03	LEFL1024DH04	LEFL1097AD04	LEFL1079AB03	LEFL1063AE07	LEFL2001AH05	LEFL1090BE02	FC06CG12
218	FC17BF01	AK224803	FC06BE08		AB164638.1		LEFL1062DF10	FC20CD10	FC06BF03	LEFL1001BA05	LEFL1024DH11	LEFL1097BD04	LEFL1079AE09	LEFL1063AH06	LEFL2001CH12	LEFL1090CB10	FC06CH01
219	FC17CC03	AK224804	FC06BF01		AB176847.1		LEFL1066AG01	FC20CE05	FC06BH10	LEFL1001BB04	LEFL1025BC12	LEFL1098AB05	LEFL1079BF12	LEFL1063BD11	LEFL2001DC03	LEFL1091AA05	FC06CH10
220	FC17CC06	AK224805	FC06BF03		AB176848.1		LEFL1066DA05	FC20DA06	FC06BH12	LEFL1001BB11	LEFL1025BE03	LEFL1098BF12	LEFL1079BG05	LEFL1065CH03	LEFL2002AG10	LEFL1091AA09	FC06DA10
221	FC17CH10	AK224806	FC06BH10		AB176849.1		LEFL1070DA08	FC20DC07	FC06CB02	LEFL1001BB12	LEFL1025BF09	LEFL1098CA11	LEFL1079BH04	LEFL1066BC02	LEFL2002BD02	LEFL1091AD07	FC06DA12
222	FC17DB05	AK224807	FC06BH12		AB176851.1		LEFL1070DD07	FC20DC09	FC06CB03	LEFL1001BD06	LEFL1025BH07	LEFL1098CD02	LEFL1079DB02	LEFL1067BB02	LEFL2002BE04	LEFL1091AE01	FC06DC05
223	FC17DC04	AK224808	FC06CB02		AB176852.1		LEFL1071AH12	FC21AD11	FC06CB09	LEFL1001CE11	LEFL1025CE04	LEFL2001AG01	LEFL1080AE04	LEFL1068AA01	LEFL2002BH01	LEFL1091CC03	FC06DD01
224	FC17DH04	AK224809	FC06CB03		AB176941.1		LEFL1071DA10	FC21AH12	FC06CB10	LEFL1001CF07	LEFL1025CE07	LEFL2001AG05	LEFL1080AH10	LEFL1068BA12	LEFL2002DC08	LEFL1091DF01	FC06DD03
225	FC18AC09	AK224810	FC06CB09		AB179713.1		LEFL1071DC06	FC21BA01	FC06CC01	LEFL1001CF08	LEFL1025CF04	LEFL2001CG07	LEFL1080BD02	LEFL1068CB09	LEFL2006G18	LEFL1092CD12	FC06DD04
226	FC18AG12	AK224811	FC06CB10		AB179764.1		LEFL1071DD02	FC21BA06	FC06CC03	LEFL1001CF09	LEFL1025DA09	LEFL2001DC12	LEFL1080BE07	LEFL1069BE11	LEFL2007J11	LEFL1092CH06	FC06DD10
227	FC18BC05	AK224812	FC06CC01		AB179765.1		LEFL1072AB11	FC21DB11	FC06CD10	LEFL1001CF11	LEFL1025DB08	LEFL2002AA08	LEFL1081AC02	LEFL1069DG07	LEFL2007P21	LEFL1092DC03	FC06DD12
228	FC18BC09	AK224813	FC06CC03		AB179766.1		LEFL1072AF05	FC21DH04	FC06CE06	LEFL1001CF12	LEFL1025DC10	LEFL2002AD09	LEFL1081AG11	LEFL1070CG04	LEFL2009B23	LEFL1093CE12	FC06DE11
229	FC18BF07	AK224814	FC06CD10		AB180244.1		LEFL1072BC07	FC21DH10	FC06CE11	LEFL1001DA01	LEFL1026AA03	LEFL2002DD10	LEFL1081DD06	LEFL1070CH04	LEFL2009I16	LEFL1094CC06	FC06DF03
230	FC18BH03	AK224815	FC06CE06		AB180245.1		LEFL1072CE05	FC22AB03	FC06CF09	LEFL1001DB03	LEFL1026AD03	LEFL2003AD05	LEFL1085DA05	LEFL1070DD12	LEFL2010C20	LEFL1094DC04	FC06DF05
231	FC18CH11	AK224816	FC06CE11		AB180746.1		LEFL1074AF03	FC22AE03	FC06CG05	LEFL1001DC05	LEFL1026BA08	LEFL2003BA06	LEFL1086AF02	LEFL1071BE06	LEFL2013I23	LEFL1094DD10	FC07AB01
232	FC18DC03	AK224817	FC06CF09		AB181461.1		LEFL1074DD12	FC22BD02	FC06CG07	LEFL1001DD08	LEFL1026CB10	LEFL2003BH01	LEFL1086BE07	LEFL1071BF07	LEFL2014I06	LEFL1094DE12	FC07AG09
233	FC18DC10	AK224818	FC06CG05		AB181465.1		LEFL1076BH10	FC22BD03	FC06CG11	LEFL1001DD10	LEFL1026CF06	LEFL2003CG01	LEFL1086CC04	LEFL1071BG08	LEFL2015H21	LEFL1095DF05	FC07BF10
234	FC19AA10	AK224819	FC06CG07		AB181466.1		LEFL1076CA08	FC22CB04	FC06CG12	LEFL1001DD12	LEFL1027AB01	LEFL2003DG01	LEFL1086CF07	LEFL1071DG06	LEFL2015K02	LEFL1095DH05	FC07BG09
235	FC19AC07	AK224820	FC06CG11		AB181467.1		LEFL1076DH02	FC22CH05	FC06CH01	LEFL1001DF09	LEFL1027AB09	LEFL2004B05	LEFL1086DH04	LEFL1073AB03	LEFL2015K10	LEFL1096BH11	FC07CC02
236	FC19BE12	AK224821	FC06CG12		AB181468.1		LEFL1077AG08	FC22CH12	FC06CH10	LEFL1001DG06	LEFL1027AD06	LEFL2005I15	LEFL1086DH07	LEFL1073BE04	LEFL2015K22	LEFL1096CF01	FC07CC11
237	FC19BH07	AK224822	FC06CH01		AB181469.1		LEFL1077DG05	FC23BC11	FC06DA09	LEFL1002AB03	LEFL1027AE02	LEFL2005J17	LEFL1087BD02	LEFL1073BG06	LEFL2016D15	LEFL1096CF11	FC07CE04
238	FC19BH12	AK224823	FC06CH10		AB181470.1		LEFL1078AA09	FC23BE12	FC06DA10	LEFL1002AB06	LEFL1027BA04	LEFL2005L13	LEFL1087CE03	LEFL1073DB11	LEFL2017B14	LEFL1097BH03	FC07DG02
239	FC19DF02	AK224824	FC06DA09		AB181471.1		LEFL1078AF05	FC23BF11	FC06DA12	LEFL1002AB11	LEFL1027BB09	LEFL2005M11	LEFL1088AE03	LEFL1074AB05	LEFL2017H08	LEFL1097DB07	FC07DG06
240	FC19DF10	AK224825	FC06DA10		AB181472.1		LEFL1078BA04	FC23BG12	FC06DC05	LEFL1002AB12	LEFL1027BE07	LEFL2005N01	LEFL1088BG02	LEFL1074DD01	LEFL2019N07	LEFL1098BH12	FC07DG10
241	FC19DG10	AK224826	FC06DA12		AB181473.1		LEFL1078DD03	FC23CB03	FC06DD01	LEFL1002AC07	LEFL1027BG01	LEFL2006A08	LEFL1089DC04	LEFL1074DG11	LEFL2020G10	LEFL1098DD07	FC07DG11
242	FC20AD05	AK224827	FC06DB03		AB181474.1		LEFL1079BF01	FC23CD01	FC06DD03	LEFL1002AC10	LEFL1027BH09	LEFL2006A12	LEFL1089DD04	LEFL1075AB05	LEFL2020L16	LEFL2001AB01	FC07DH01
243	FC20AF06	AK224828	FC06DC05		AB181475.1		LEFL1079CH01	FC23CF01	FC06DD04	LEFL1002AC11	LEFL1027BH11	LEFL2006C08	LEFL1089DH01	LEFL1075AC10	LEFL2020N06	LEFL2001AD11	FC07DH03
244	FC20AF09	AK224829	FC06DD01		AB181476.1		LEFL1080BE08	FC23CF02	FC06DD10	LEFL1002AD01	LEFL1027CE05	LEFL2006F21	LEFL1090BH12	LEFL1075CG12	LEFL2021N03	LEFL2001BA08	FC08AA12
245	FC20BC03	AK224830	FC06DD03		AB181477.1		LEFL1080CE04	FC23CF05	FC06DD12	LEFL1002AD03	LEFL1027DA09	LEFL2006G06	LEFL1090DD08	LEFL1075CH11	LEFL2021P09	LEFL2001BE05	FC08AC04
246	FC20BC08	AK224831	FC06DD04		AB181478.1		LEFL1080CG11	FC23CF12	FC06DE11	LEFL1002AG03	LEFL1028AE10	LEFL2007C02	LEFL1091BD09	LEFL1075DH10	LEFL2022F23	LEFL2001CF05	FC08AD03
247	FC20BE05	AK224832	FC06DD10		AB181479.1		LEFL1081AA08	FC23CH06	FC06DF03	LEFL1002AG08	LEFL1029AA11	LEFL2008A14	LEFL1091CD06	LEFL1076AG05	LEFL2022H13	LEFL2001DA08	FC08AD04
248	FC20BG05	AK224833	FC06DD12		AB181480.1		LEFL1085AF02	FC23CH09	FC06DF05	LEFL1002AH03	LEFL1029AG03	LEFL2008D18	LEFL1091CH12	LEFL1077AB06	LEFL2023K10	LEFL2002BA05	FC08AD10
249	FC20CA10	AK224834	FC06DE11		AB181481.1		LEFL1086AC02	FC23DA09	FC07AB01	LEFL1002AH05	LEFL1029AH07	LEFL2008L19	LEFL1091DA07	LEFL1077CE04	LEFL2026G24	LEFL2002BC06	FC08AE06
250	FC20CD10	AK224835	FC06DF03		AB182559.1		LEFL1087DA10	FC23DB12	FC07AG09	LEFL1002BA09	LEFL1029BA08	LEFL2008P24	LEFL1092CF12	LEFL1078AB07	LEFL2027C21	LEFL2002DF11	FC08AF07
251	FC20CE05	AK224836	FC06DF05		AB186043.1		LEFL1088CE03	FC24AB10	FC07BF10	LEFL1002BB08	LEFL1029BC03	LEFL2011C15	LEFL1092DG02	LEFL1079AE10	LEFL2029B05	LEFL2002DG02	FC08AH02
252	FC20CF12	AK224837	FC07AB01		AB189917.1		LEFL1088CE04	FC24AE10	FC07BG09	LEFL1002BD07	LEFL1029BC04	LEFL2012B14	LEFL1093BC06	LEFL1079BB12	LEFL2029H20	LEFL2002DG07	FC08BB08
253	FC20DA06	AK224838	FC07AG09		AB198182.1		LEFL1089AD03	FC24AF01	FC07CC02	LEFL1002BE08	LEFL1029BE03	LEFL2012H15	LEFL1093DA11	LEFL1080BB02	LEFL2032E02	LEFL2002DG11	FC08BB12
254	FC20DC07	AK224839	FC07BA03		AB208065.1		LEFL1089CA04	FC24AH06	FC07CC11	LEFL1002BF02	LEFL1029BE09	LEFL2012K14	LEFL1094AB04	LEFL1080BE09	LEFL2033B13	LEFL2003AE08	FC08BC05
255	FC20DC09	AK224840	FC07BF10		AB208066.1		LEFL1090AE12	FC24AH10	FC07CE04	LEFL1002BF08	LEFL1029BF08	LEFL2012M13	LEFL1095AF02	LEFL1080CA07	LEFL2033M13	LEFL2003AF01	FC08BD08
256	FC20DG10	AK224841	FC07BG09		AB208067.1		LEFL1090BD10	FC24BA05	FC07CH08	LEFL1002BF09	LEFL1029CA09	LEFL2013C18	LEFL1095AH05	LEFL1080CC09	LEFL2034M18	LEFL2003BB11	FC08BF01
257	FC21AD11	AK224842	FC07CC02		AB208068.1		LEFL1090DD05	FC24BA07	FC07DG02	LEFL1002BG06	LEFL1029CB07	LEFL2013G09	LEFL1095DG12	LEFL1081DH04	LEFL2034N21	LEFL2003BH01	FC08BG02
258	FC21AH12	AK224843	FC07CC11		AB208069.1		LEFL1090DD12	FC24BB05	FC07DG06	LEFL1002BH09	LEFL1029CC04	LEFL2013I13	LEFL1096AB08	LEFL1085AC09	LEFL2035H15	LEFL2003DG04	FC08CA03
259	FC21BA01	AK224844	FC07CE04		AB208070.1		LEFL1091AA12	FC24BF10	FC07DG10	LEFL1002BH11	LEFL1029CF10	LEFL2013K06	LEFL1096BG11	LEFL1085AG01	LEFL2035I09	LEFL2004A15	FC08CB06
260	FC21BA06	AK224845	FC07CF08		AB208071.1		LEFL1091BA07	FC24DE01	FC07DG11	LEFL1002CB08	LEFL1029DG05	LEFL2013N24	LEFL1096CD02	LEFL1085CG10	LEFL2036P17	LEFL2004C10	FC08CB12
261	FC21DB11	AK224846	FC07CH08		AB208072.1		LEFL1091DB06	FC25AB04	FC07DH01	LEFL1002CC12	LEFL1029DG11	LEFL2014F13	LEFL1096CH02	LEFL1086AH03	LEFL2037I22	LEFL2004D11	FC08CC04
262	FC21DH04	AK224847	FC07DG02		AB208073.1		LEFL1092BD01	FC25AB05	FC07DH03	LEFL1002CD06	LEFL1030AA11	LEFL2014O01	LEFL1096CH10	LEFL1086CB10	LEFL2038G08	LEFL2004E14	FC08CG06
263	FC21DH10	AK224848	FC07DG06		AB208074.1		LEFL1092DF01	FC25AE01	FC08AA05	LEFL1002CD10	LEFL1030AE04	LEFL2015F17	LEFL1097AA11	LEFL1087AF06	LEFL2041K13	LEFL2004E16	FC08CG11
264	FC22AB03	AK224849	FC07DG10		AB208075.1		LEFL1093AH01	FC25AG12	FC08AA12	LEFL1002CE02	LEFL1030BE02	LEFL2016D15	LEFL1097AB01	LEFL1087CE05	LEFL2043C20	LEFL2004F06	FC08DA10
265	FC22AE03	AK224850	FC07DG11		AB208076.1		LEFL1093DF05	FC25AH03	FC08AC04	LEFL1002CE12	LEFL1030DD11	LEFL2017P05	LEFL1097AD04	LEFL1087DD03	LEFL2043D16	LEFL2004J14	FC08DD02
266	FC22AF10	AK224851	FC07DH01		AB208077.1		LEFL1093DG06	FC25BB08	FC08AD03	LEFL1002CF08	LEFL1031AD09	LEFL2018D03	LEFL1097BD04	LEFL1088AC04	LEFL2046N09	LEFL2004N18	FC08DE12
267	FC22BC04	AK224852	FC07DH03		AB208078.1		LEFL1094DD05	FC25BB11	FC08AD04	LEFL1002CG04	LEFL1031AF04	LEFL2018F22	LEFL1097CH08	LEFL1088DB10	LEFL2049D02	LEFL2005M06	FC08DF08
268	FC22BD02	AK224853	FC08AA05		AB208079.1		LEFL1095AC06	FC25CA07	FC08AD10	LEFL1002CG10	LEFL1031AG12	LEFL2018J19	LEFL1098AA02	LEFL1088DE03	LEFL2049M03	LEFL2005O10	FC08DF10
269	FC22BD03	AK224854	FC08AA12		AB208080.1		LEFL1095BC03	FC25CG04	FC08AE06	LEFL1002DA05	LEFL1031AH11	LEFL2018N17	LEFL1098AB05	LEFL1089AG07	LEFL2049N04	LEFL2006B04	FC08DG08
270	FC22CB04	AK224855	FC08AC04		AB212899.1		LEFL1095CH05	FC25CH05	FC08AE09	LEFL1002DB06	LEFL1031BD02	LEFL2018P13	LEFL1098AD08	LEFL1089CA01	LEFL2050L23	LEFL2006F12	FC09AA01
271	FC22CG01	AK224856	FC08AD03		AB212900.1		LEFL1095DE02	FC25DG07	FC08AF07	LEFL1002DB08	LEFL1031BD05	LEFL2019D21	LEFL1098AD12	LEFL1089CC02	LEFL2053G15	LEFL2006F14	FC09AA11
272	FC22CH05	AK224857	FC08AD04		AB212901.1		LEFL1096CG05	FC25DG10	FC08AH02	LEFL1002DB10	LEFL1031BF03	LEFL2020C13	LEFL2001AF08	LEFL1089CF06	LEFL2053H20	LEFL2006H08	FC09AB02
273	FC22CH12	AK224858	FC08AD10		AB212902.1		LEFL1097AF05	FC26AA12	FC08BB08	LEFL1002DE01	LEFL1031BF10	LEFL2020M16	LEFL2001AG05	LEFL1090AA08	LEFL2053K05	LEFL2006H09	FC09AB11
274	FC22DG05	AK224859	FC08AE06		AB212903.1		LEFL1098CA11	FC26AF06	FC08BB12	LEFL1002DF05	LEFL1031CA05	LEFL2021A09	LEFL2001CB02	LEFL1090AB06	LEFL2053L22	LEFL2006H24	FC09AC03
275	FC23BC11	AK224860	FC08AE09		AB212904.1		LEFL2001BA03	FC26BB09	FC08BC05	LEFL1002DF06	LEFL1031CA06	LEFL2022H01	LEFL2001CB12	LEFL1090CC05	LEFL2053O18	LEFL2006K11	FC09AC10
276	FC23BE03	AK224861	FC08AF07		AB212905.1		LEFL2001BH07	FC26BH04	FC08BD08	LEFL1002DG12	LEFL1031CF02	LEFL2023B20	LEFL2001CG07	LEFL1091AC05	LEFL2054K05	LEFL2006M16	FC09AD02
277	FC23BE12	AK224862	FC08AH02		AB212906.1		LEFL2003AD04	FC26CA07	FC08BF01	LEFL1003AA04	LEFL1031CG02	LEFL2023E24	LEFL2001DB04	LEFL1092AG10	LEFL2055E08	LEFL2006N14	FC09AD04
278	FC23BF11	AK224863	FC08BB08		AE016853.1		LEFL2003DD01	FC26CD05	FC08BG02	LEFL1003AA05	LEFL1031CG04	LEFL2023I09	LEFL2001DD09	LEFL1092BE12	LEFL3013H08	LEFL2007C17	FC09AE04
279	FC23BG12	AK224864	FC08BB12		AE016854.1		LEFL2005I15	FC26DA07	FC08BG10	LEFL1003AB08	LEFL1031CH04	LEFL2024A13	LEFL2001DH04	LEFL1092BH07	LEFL3024O07	LEFL2007F20	FC09AE08
280	FC23CB03	AK224865	FC08BC05		AE016855.1		LEFL2005L13	FC01AA09	FC08CA03	LEFL1003AC02	LEFL1031DE12	LEFL2024G22	LEFL2001DH05	LEFL1092DE06	LEFL3033L22	LEFL2007G04	FC09AF01
281	FC23CD01	AK224866	FC08BD08		AF005240.1		LEFL2006A12	FC01AB01	FC08CB06	LEFL1003AC06	LEFL1031DF02	LEFL2024I13	LEFL2002AD09	LEFL1092DE09	LEFL3035H02	LEFL2007I08	FC09AF06
282	FC23CF01	AK224867	FC08BF01		AF005241.1		LEFL2012G05	FC01AB02	FC08CB12	LEFL1003AC08	LEFL1032AD04	LEFL2024J15	LEFL2002AD11	LEFL1093AB05	LEFL3039P16	LEFL2007K14	FC09AF11
283	FC23CF02	AK224868	FC08BG02		AF005633.1		LEFL2012I06	FC01AD12	FC08CC04	LEFL1003AD03	LEFL1032AE01	LEFL2025C17	LEFL2002BB06	LEFL1093BG04	LEFL3054C23	LEFL2007K22	FC09AG05
284	FC23CF05	AK224869	FC08BG10		AF005634.1		LEFL2014O01	FC01AE09	FC08CE12	LEFL1003AD06	LEFL1032AG03	LEFL2025D24	LEFL2002BE07	LEFL1093DB11	LEFL3073H14	LEFL2007L01	FC09AG12
285	FC23CF12	AK224870	FC08CA03		AF008446.1		LEFL2014O10	FC01AE11	FC08CG06	LEFL1003AD09	LEFL1032BA07	LEFL2026E06	LEFL2002CF02	LEFL1094BE01	LEFL3076F23	LEFL2007O13	FC09AH02
286	FC23CH06	AK224871	FC08CB06		AF008447.1		LEFL2017P05	FC01AF04	FC08CG11	LEFL1003AF07	LEFL1032BC09	LEFL2026I03	LEFL2002DG04	LEFL1095BB12	LEFL3077C23	LEFL2007O16	FC09AH10
287	FC23CH09	AK224872	FC08CB12		AF008448.1		LEFL2020H10	FC01AF10	FC08DA10	LEFL1003AF08	LEFL1032BC10	LEFL2026I08	LEFL2003AD05	LEFL1095BC10	LEFL3079H18	LEFL2008B01	FC09AH11
288	FC23DA09	AK224873	FC08CC04		AF008449.1		LEFL2020J10	FC01AG03	FC08DD02	LEFL1003AF09	LEFL1032BE02	LEFL2026O24	LEFL2003BA06	LEFL1095CA08	LEFL3079N23	LEFL2008D04	FC09BA02
289	FC23DB12	AK224874	FC08CE12		AF008450.1		LEFL2023B20	FC01AH03	FC08DE12	LEFL1003AH12	LEFL1032BH03	LEFL2027A01	LEFL2003BA11	LEFL1095CG10	LEFL3103H20	LEFL2008D20	FC09BB01
290	FC24AB10	AK224875	FC08CG06		AF008451.1		LEFL2023J18	FC01AH04	FC08DF08	LEFL1003BA06	LEFL1032CE07	LEFL2028J14	LEFL2003BD12	LEFL1095DE11	LEFL3106J16	LEFL2008E04	FC09BB09
291	FC24AD02	AK224876	FC08CG11		AF008452.1		LEFL2025L03	FC01BA12	FC08DF10	LEFL1003BB04	LEFL1032DA09	LEFL2028K04	LEFL2003BG05	LEFL1096AB09	LEFL3121C14	LEFL2008G16	FC09BC11
292	FC24AE10	AK224877	FC08DA10		AF008453.1		LEFL2026E06	FC01BB01	FC08DG08	LEFL1003BC06	LEFL1032DB06	LEFL2028N02	LEFL2003BH01	LEFL1096CB04	LEFL3123J20	LEFL2008H15	FC09BC12
293	FC24AF01	AK224878	FC08DD02		AF008454.1		LEFL2026O24	FC01BB04	FC09AA01	LEFL1003BC10	LEFL1032DE11	LEFL2028N03	LEFL2003CC10	LEFL1096CB09	LEFL3140E15	LEFL2008J22	FC09BE11
294	FC24AG04	AK224879	FC08DE12		AF008455.1		LEFL2030H05	FC01BB07	FC09AA11	LEFL1003BC11	LEFL1032DF09	LEFL2029B13	LEFL2003CF05	LEFL1096CD12	LEFL3147J10	LEFL2008K05	FC09BF12
295	FC24AH06	AK224880	FC08DF08		AF008456.1		LEFL2036K05	FC01BB12	FC09AB02	LEFL1003BD10	LEFL1033AB07	LEFL2029E19	LEFL2003CG01	LEFL1096CE02	LEFL3148E08	LEFL2009D20	FC09BG01
296	FC24AH10	AK224881	FC08DF10		AF008457.1		LEFL2037J11	FC01BC12	FC09AB11	LEFL1003BD11	LEFL1033AD11	LEFL2029K01	LEFL2003DG01	LEFL1096DD08	LEFL3148P04	LEFL2009J07	FC09BG05
297	FC24BA05	AK224882	FC08DG08		AF008458.1		LEFL2039M02	FC01BD04	FC09AC02	LEFL1003BE08	LEFL1033AF05	LEFL2030H05	LEFL2003DH11	LEFL1096DG08	LEFL3149B05	LEFL2009J12	FC09BH01
298	FC24BA07	AK224883	FC09AA01		AF008459.1		LEFL2040B21	FC01BF10	FC09AC03	LEFL1003BE09	LEFL1033AG12	LEFL2030L04	LEFL2004A06	LEFL1097AC05	LEFL3149E03	LEFL2009J18	FC09CB09
299	FC24BB05	AK224884	FC09AA11		AF008460.1		LEFL2044A20	FC01BF12	FC09AC10	LEFL1003BE12	LEFL1033CC02	LEFL2031B01	LEFL2004B05	LEFL1097BC03	LEFL3153B15	LEFL2009N12	FC09CC10
300	FC24BF10	AK224885	FC09AB02		AF008461.1		LEFL2044K05	FC01BH05	FC09AD02	LEFL1003BF08	LEFL1033DE08	LEFL2031E04	LEFL2004B24	LEFL1097BD12	LEFL3155G18	LEFL2009N18	FC09CD07
301	FC24DC10	AK224886	FC09AB11		AF008462.1		LEFL2044M18	FC01BH11	FC09AD04	LEFL1003BG01	LEFL1033DF01	LEFL2031J05	LEFL2004J24	LEFL1097BH06	LEFL3155P07	LEFL2009N21	FC09CF05
302	FC24DE01	AK224887	FC09AC02		AF008463.1		LEFL2048C03	FC02AD06	FC09AE04	LEFL1003BH01	LEFL1034AA08	LEFL2031N16	LEFL2004N23	LEFL1097CA10	LEFL3156E03	LEFL2009O08	FC09CF07
303	FC25AB04	AK224888	FC09AC03		AF008464.1		LEFL2049E17	FC02AD07	FC09AE08	LEFL1003BH10	LEFL1034AA12	LEFL2031O17	LEFL2005F18	LEFL1097DG12	LEFL3156I01	LEFL2009O21	FC09CG04
304	FC25AB05	AK224889	FC09AC10		AF008465.1		LEFL2052C06	FC02AE02	FC09AF01	LEFL1003BH11	LEFL1034AH12	LEFL2032M17	LEFL2005G15	LEFL1098AA02	LEFL3156I03	LEFL2010B11	FC09CG10
305	FC25AE01	AK224890	FC09AD02		AF008466.1		LEFL2052D22	FC02AE03	FC09AF06	LEFL1003CA11	LEFL1034BH07	LEFL2033G03	LEFL2005K08	LEFL1098BG03	LEFL3156L21	LEFL2010C09	FC09DB07
306	FC25AG12	AK224891	FC09AD04		AF008467.1		LEFL2054H01	FC02AF06	FC09AF11	LEFL1003CB02	LEFL1034DC12	LEFL2033G10	LEFL2005K18	LEFL2001AG08	LEFL3159B12	LEFL2010D16	FC09DC02
307	FC25AH03	AK224892	FC09AE04		AF008468.1		LEFL2054M23	FC02BA04	FC09AG05	LEFL1003CB11	LEFL1035AC02	LEFL2033L23	LEFL2005M11	LEFL2001CD07	LEFL3160A06	LEFL2010F06	FC09DC12
308	FC25BB08	AK224893	FC09AE08		AF008469.1		LEFL2009M21	FC02BB01	FC09AG12	LEFL1003CC04	LEFL1035AC08	LEFL2034F01	LEFL2005N01	LEFL2001CH10	LEFL3160H13	LEFL2010I21	FC09DE10
309	FC25BB11	AK224894	FC09AF01		AF008470.1		LEFL2001AC07	FC02BB10	FC09AH02	LEFL1003CC07	LEFL1035BB11	LEFL2034P03	LEFL2005P04	LEFL2001DC04	LEFL3161K18	LEFL2010J15	FC09DE11
310	FC25CA07	AK224895	FC09AF06		AF008471.1		LEFL2001BB05	FC02BC10	FC09AH10	LEFL1003CC12	LEFL1035BD02	LEFL2035A09	LEFL2006C08	LEFL2001DE01	LEFL3166A19	LEFL2010K24	FC09DF07
311	FC25CG04	AK224896	FC09AF11		AF008472.1		LEFL2002BC10	FC02BE09	FC09AH11	LEFL1003CD06	LEFL1035BD09	LEFL2035D05	LEFL2006F21	LEFL2001DF11	LEFL3168O11	LEFL2010N16	FC09DF10
312	FC25CH05	AK224897	FC09AG05		AF008473.1		LEFL2002BF09	FC02BG06	FC09BA02	LEFL1003CF03	LEFL1036AA03	LEFL2036A04	LEFL2006G06	LEFL2001DG02		LEFL2010O08	FC09DG07
313	FC25DB10	AK224898	FC09AG12		AF008474.1		LEFL2002CF12	FC02CD10	FC09BB01	LEFL1003CF04	LEFL1036AD02	LEFL2037D04	LEFL2006H19	LEFL2001DH10		LEFL2010O11	FC09DG10
314	FC25DG07	AK224899	FC09AH02		AF008475.1		LEFL2002DA01	FC02CE01	FC09BB09	LEFL1003CF07	LEFL1036BE03	LEFL2037D11	LEFL2006I03	LEFL2002AD09		LEFL2011B09	FC09DG11
315	FC25DG10	AK224900	FC09AH10		AF008476.1		LEFL2002DD10	FC02CF09	FC09BC11	LEFL1003CG02	LEFL1036BE09	LEFL2038C13	LEFL2006J11	LEFL2002AG07		LEFL2011C17	FC09DH07
316	FC26AA12	AK224901	FC09AH11		AF008477.1		LEFL2003AB01	FC02CG03	FC09BC12	LEFL1003CH03	LEFL1036CB09	LEFL2038E01	LEFL2006J14	LEFL2002CD11		LEFL2011E04	FC10AA12
317	FC26AF06	AK224902	FC09BA02		AF008478.1		LEFL2003AD07	FC02CG06	FC09BE11	LEFL1003CH05	LEFL1036CB11	LEFL2038N12	LEFL2006L16	LEFL2002CH04		LEFL2011F16	FC10AB04
318	FC26BB09	AK224903	FC09BA10		AF008480.1		LEFL2003AE07	FC02DA07	FC09BF12	LEFL1003DA12	LEFL1036DE03	LEFL2040K22	LEFL2006P16	LEFL2002DB04		LEFL2011O10	FC10AC04
319	FC26BH04	AK224904	FC09BB01		AF008481.1		LEFL2003BE08	FC02DB03	FC09BG01	LEFL1003DB08	LEFL1036DF07	LEFL2041A07	LEFL2007E23	LEFL2002DC04		LEFL2011P19	FC10AD06
320	FC26CA07	AK224905	FC09BB09		AF008482.1		LEFL2003BF03	FC02DB06	FC09BG05	LEFL1003DB09	LEFL1037AD06	LEFL2041D17	LEFL2007H14	LEFL2002DE01		LEFL2012A23	FC10AE07
321	FC26CA09	AK224906	FC09BC11		AF008483.1		LEFL2003CC02	FC02DD11	FC09BH01	LEFL1003DD10	LEFL1037BB05	LEFL2041D24	LEFL2008L19	LEFL2003CC08		LEFL2012C09	FC10AF06
322	FC26CD01	AK224907	FC09BC12		AF008484.1		LEFL2004F02	FC02DE02	FC09CB09	LEFL1003DD11	LEFL1037BC08	LEFL2041E03	LEFL2008M12	LEFL2003DC12		LEFL2012D01	FC10AF07
323	FC26CD05	AK224908	FC09BE11		AF008485.1		LEFL2004N06	FC02DE03	FC09CC10	LEFL1003DE03	LEFL1037CC03	LEFL2041K10	LEFL2008N15	LEFL2003DD09		LEFL2012D09	FC10AH02
324	FC26DA07	AK224909	FC09BF12		AF008486.1		LEFL2005E06	FC02DF06	FC09CD07	LEFL1003DE08	LEFL1037CF06	LEFL2041N20	LEFL2008P03	LEFL2003DG03		LEFL2012E12	FC10BA06
325	FC26DF02	AK224910	FC09BG01		AF008487.1		LEFL2006A08	FC03AC04	FC09CF05	LEFL1003DF02	LEFL1037CG11	LEFL2041P23	LEFL2008P24	LEFL2003DH11		LEFL2012N01	FC10BB07
326	FC01AA09	AK246135	FC09BG05		AF008488.1		LEFL2007L14	FC03AE02	FC09CF07	LEFL1003DG01	LEFL1038AB03	LEFL2042M12	LEFL2009O16	LEFL2004J18		LEFL2012P06	FC10BC06
327	FC01AB01	AK246136	FC09BH01		AF008489.1		LEFL2008L18	FC03AE04	FC09CG04	LEFL1003DG07	LEFL1038AC09	LEFL2043L06	LEFL2010H04	LEFL2005H20		LEFL2013F14	FC10BC12
328	FC01AB02	AK246137	FC09CB09		AF008490.1		LEFL2008M19	FC03AG09	FC09CG10	LEFL1003DH10	LEFL1038AD06	LEFL2044M21	LEFL2011B24	LEFL2006F21		LEFL2013I06	FC10BD03
329	FC01AD12	AK246138	FC09CC10		AF008491.1		LEFL2008O12	FC03AG10	FC09DB07	LEFL1004AA10	LEFL1038AF05	LEFL2045D17	LEFL2011H10	LEFL2006I03		LEFL2013I21	FC10BG02
330	FC01AE09	AK246139	FC09CD07		AF008492.1		LEFL2009M04	FC03BB12	FC09DC02	LEFL1004AD03	LEFL1038BA06	LEFL2045F09	LEFL2011J24	LEFL2007I22		LEFL2013M16	FC10BH09
331	FC01AE11	AK246140	FC09CF05		AF008493.1		LEFL2010H08	FC03BE11	FC09DC12	LEFL1004AD04	LEFL1038BA10	LEFL2045I23	LEFL2011O17	LEFL2008B12		LEFL2013N15	FC10CA01
332	FC01AF04	AK246141	FC09CF07		AF008494.1		LEFL2010H22	FC03BF04	FC09DE10	LEFL1004AD07	LEFL1038BB03	LEFL2045N09	LEFL2012F24	LEFL2008C22		LEFL2014B22	FC10CA04
333	FC01AF10	AK246142	FC09CG04		AF008495.1		LEFL2010N11	FC03BG07	FC09DE11	LEFL1004AD12	LEFL1038BB05	LEFL2046F03	LEFL2012M13	LEFL2008E14		LEFL2014E22	FC10CB02
334	FC01AG03	AK246143	FC09CG10		AF008496.1		LEFL2011C10	FC03BG12	FC09DF07	LEFL1004AF05	LEFL1038BB12	LEFL2047F16	LEFL2013B10	LEFL2009P24		LEFL2014H20	FC10CB10
335	FC01AH03	AK246144	FC09CH05		AF008497.1		LEFL2011C15	FC03BH07	FC09DF10	LEFL1004AG04	LEFL1038BG04	LEFL2047I14	LEFL2013B20	LEFL2010I01		LEFL2014L09	FC10CF03
336	FC01AH04	AK246145	FC09DB07		AF008498.1		LEFL2011G08	FC03BH08	FC09DG07	LEFL1004AG06	LEFL1038CA02	LEFL2047P11	LEFL2013C18	LEFL2010K10		LEFL2015F20	FC10CF05
337	FC01BA12	AK246146	FC09DC02		AF008499.1		LEFL2011K04	FC03CA02	FC09DG10	LEFL1004BA08	LEFL1038CF08	LEFL2048A15	LEFL2013I13	LEFL2010K17		LEFL2015G11	FC10CF07
338	FC01BB01	AK246147	FC09DC12		AF008500.1		LEFL2012F20	FC03CA08	FC09DG11	LEFL1004BB04	LEFL1038CG11	LEFL2048B17	LEFL2013K02	LEFL2010M07		LEFL2016B24	FC10CG10
339	FC01BB04	AK246148	FC09DD08		AF008501.1		LEFL2012O22	FC03CB02	FC09DH07	LEFL1004BC07	LEFL1038CH02	LEFL2048D06	LEFL2013K06	LEFL2011E20		LEFL2016J02	FC10CH03
340	FC01BB07	AK246149	FC09DE10		AF008502.1		LEFL2013G09	FC03CB07	FC10AA12	LEFL1004BD01	LEFL1038DC03	LEFL2048J05	LEFL2013N24	LEFL2011P21		LEFL2016K06	FC10DE01
341	FC01BB12	AK246150	FC09DE11		AF008503.1		LEFL2013H08	FC03CD06	FC10AB04	LEFL1004BD04	LEFL1038DF09	LEFL2049G01	LEFL2014L01	LEFL2012I03		LEFL2017C20	FC10DE02
342	FC01BC12	AK246151	FC09DF07		AF008504.1		LEFL2014F13	FC03DA03	FC10AC04	LEFL1004BD05	LEFL1039AB08	LEFL2049I23	LEFL2014L09	LEFL2012L05		LEFL2017D17	FC10DF05
343	FC01BD04	AK246152	FC09DF10		AF008505.1		LEFL2014G12	FC03DD12	FC10AD06	LEFL1004BD07	LEFL1039AD03	LEFL2049L13	LEFL2014O19	LEFL2013B14		LEFL2017F21	FC10DF07
344	FC01BF10	AK246153	FC09DG07		AF008506.1		LEFL2017L24	FC03DF05	FC10AE07	LEFL1004BD12	LEFL1039AD09	LEFL2050B09	LEFL2015B16	LEFL2013F10		LEFL2017G11	FC10DH06
345	FC01BF12	AK246154	FC09DG10		AF008507.1		LEFL2018B09	FC03DG05	FC10AF06	LEFL1004BE08	LEFL1039AE05	LEFL2050B13	LEFL2015F17	LEFL2014K03		LEFL2017J14	FC11AA04
346	FC01BH05	AK246155	FC09DG11		AF008508.1		LEFL2018E18	FC03DH06	FC10AF07	LEFL1004BF05	LEFL1039BB02	LEFL2051J19	LEFL2016D15	LEFL2014K24		LEFL2017L03	FC11AA09
347	FC01BH11	AK246156	FC09DH07		AF008509.1		LEFL2019E12	FC04AA03	FC10AH02	LEFL1004BF07	LEFL1039CH11	LEFL2051M03	LEFL2017B04	LEFL2015B02		LEFL2017N11	FC11AB02
348	FC02AD06	AK246157	FC10AA12		AF008510.1		LEFL2019I06	FC04AA05	FC10BA06	LEFL1004BF11	LEFL1039DC03	LEFL2051P15	LEFL2017B15	LEFL2015G08		LEFL2017N24	FC11AB07
349	FC02AD07	AK246158	FC10AB04		AF008511.1		LEFL2020M16	FC04AA08	FC10BB07	LEFL1004BG07	LEFL1039DF06	LEFL2052J10	LEFL2017F16	LEFL2015G19		LEFL2018A20	FC11AB10
350	FC02AE02	AK246159	FC10AC04		AF008512.1		LEFL2020N09	FC04AA11	FC10BC06	LEFL1004CB01	LEFL1039DF10	LEFL2053A18	LEFL2017J04	LEFL2015H03		LEFL2018L20	FC11AC02
351	FC02AE03	AK246160	FC10AD06		AF008515.1		LEFL2020P15	FC04AB12	FC10BC12	LEFL1004CB12	LEFL1039DH07	LEFL2053F03	LEFL2017O24	LEFL2016L20		LEFL2019A21	FC11AC05
352	FC02AF06	AK246161	FC10AE07		AF008516.1		LEFL2021A15	FC04AC08	FC10BD03	LEFL1004CD04	LEFL1040AH04	LEFL2053O09	LEFL2018J19	LEFL2018I22		LEFL2019C11	FC11AC07
353	FC02AG12	AK246162	FC10AF06		AF008517.1		LEFL2021P07	FC04AF09	FC10BF04	LEFL1004CD07	LEFL1040BB02	LEFL2054J09	LEFL2018N17	LEFL2018N16		LEFL2019D09	FC11AC10
354	FC02BA04	AK246163	FC10AF07		AF008518.1		LEFL2022F07	FC04AG10	FC10BG02	LEFL1004CF04	LEFL1040BC12	LEFL2055C17	LEFL2018P13	LEFL2020A17		LEFL2019E20	FC11AD02
355	FC02BB01	AK246164	FC10AG01		AF008519.1		LEFL2024A02	FC04AH08	FC10BH09	LEFL1004CF07	LEFL1040BD10	LEFL3009A12	LEFL2019B03	LEFL2020I20		LEFL2019I01	FC11AD08
356	FC02BB10	AK246165	FC10AH01		AF008520.1		LEFL2024L09	FC04BB10	FC10CA01	LEFL1004CH04	LEFL1040BH11	LEFL3032M10	LEFL2019C16	LEFL2021A16		LEFL2019L12	FC11AE01
357	FC02BC10	AK246166	FC10AH02		AF008521.1		LEFL2024M09	FC04BB11	FC10CA04	LEFL1004DA01	LEFL1040CD10	LEFL3035H09	LEFL2019F18	LEFL2021B09		LEFL2019M23	FC11AE04
358	FC02BD07	AK246167	FC10BA06		AF008522.1		LEFL2024M20	FC04BD01	FC10CB02	LEFL1004DB03	LEFL1040DA04	LEFL3065O09	LEFL2019N07	LEFL2022C24		LEFL2019O02	FC11AF10
359	FC02BE09	AK246168	FC10BB07		AF008523.1		LEFL2024M21	FC04BD09	FC10CB10	LEFL1004DB11	LEFL1041CA04	LEFL3075N18	LEFL2019N17	LEFL2023D13		LEFL2019O11	FC11AG04
360	FC02BG06	AK246169	FC10BC06		AF008524.1		LEFL2024N21	FC04BE04	FC10CF03	LEFL1004DF01	LEFL1041CE08	LEFL3081P23	LEFL2020D05	LEFL2023J12		LEFL2020F06	FC11AG07
361	FC02CD10	AK246170	FC10BC12		AF008525.1		LEFL2024O16	FC04BE10	FC10CF05	LEFL1004DG01	LEFL1041DG08	LEFL3102B02	LEFL2020G10	LEFL2023L01		LEFL2020G17	FC11AG11
362	FC02CE01	AK246171	FC10BD03		AF008526.1		LEFL2025A12	FC04BF07	FC10CF07	LEFL1004DG10	LEFL1042AG07	LEFL3106L17	LEFL2020I01	LEFL2023L07		LEFL2021A23	FC11AH03
363	FC02CF09	AK246172	FC10BF04		AF008527.1		LEFL2025C17	FC04BF09	FC10CG10	LEFL1005AA02	LEFL1042CD10	LEFL3123H23	LEFL2020I06	LEFL2024I04		LEFL2021C10	FC11AH07
364	FC02CG03	AK246173	FC10BG02		AF008528.1		LEFL2025I04	FC04BH07	FC10CH03	LEFL1005AB10	LEFL1043AE01	LEFL3124L18	LEFL2020K20	LEFL2024O14		LEFL2021D10	FC11BA04
365	FC02CG05	AK246174	FC10BH09		AF008529.1		LEFL2025K24	FC04CA11	FC10DE01	LEFL1005AC07	LEFL1043BC09	LEFL3124N02	LEFL2021B04	LEFL2025C23		LEFL2021H09	FC11BA12
366	FC02CG06	AK246175	FC10CA01		AF008530.1		LEFL2027A01	FC04CB10	FC10DE02	LEFL1005AC10	LEFL1043CA06	LEFL3125N04	LEFL2021B20	LEFL2025D04		LEFL2021J14	FC11BC04
367	FC02DA07	AK246176	FC10CA04		AF008531.1		LEFL2028E15	FC04CC12	FC10DF05	LEFL1005AD06	LEFL1043DF05	LEFL3142M05	LEFL2021D17	LEFL2026E14		LEFL2021K13	FC11BC05
368	FC02DB03	AK246177	FC10CB02		AF008532.1		LEFL2028J14	FC04CG07	FC10DF07	LEFL1005AE08	LEFL1044AB08	LEFL3144F08	LEFL2022H01	LEFL2026F03		LEFL2022B22	FC11BC11
369	FC02DB06	AK246178	FC10CB10		AF008533.1		LEFL2029D19	FC04DC04	FC10DH06	LEFL1005AE10	LEFL1044BA08	LEFL3145N09	LEFL2023E24	LEFL2026L14		LEFL2022C20	FC11BD01
370	FC02DD11	AK246179	FC10CF03		AF008534.1		LEFL2029O04	FC04DE10	FC11AA04	LEFL1005AF11	LEFL1044BB05	LEFL3146P19	LEFL2023P15	LEFL2028D04		LEFL2022D10	FC11BD11
371	FC02DE02	AK246180	FC10CF05		AF008535.1		LEFL2030I18	FC04DF01	FC11AA09	LEFL1005AG02	LEFL1044BE09	LEFL3147A19	LEFL2024A13	LEFL2028F04		LEFL2022D22	FC11BE03
372	FC02DE03	AK246181	FC10CF07		AF008536.1		LEFL2030L04	FC04DF03	FC11AB02	LEFL1005AG05	LEFL1044DB07	LEFL3147H11	LEFL2024E21	LEFL2028G11		LEFL2022F01	FC11BF02
373	FC02DF06	AK246182	FC10CG10		AF008537.1		LEFL2030M07	FC05AC07	FC11AB07	LEFL1005AG12	LEFL1045BC07	LEFL3154D09	LEFL2024G22	LEFL2028N03		LEFL2022G02	FC11BG09
374	FC03AB05	AK246183	FC10CH03		AF008538.1		LEFL2031D11	FC05AC10	FC11AB10	LEFL1005BA04	LEFL1045BG07	LEFL3154M10	LEFL2025D24	LEFL2029N13		LEFL2022I01	FC11BH12
375	FC03AC04	AK246184	FC10DD03		AF008539.1		LEFL2031N16	FC05AC11	FC11AC02	LEFL1005BB08	LEFL1045CA12	LEFL3155J17	LEFL2025J19	LEFL2030C07		LEFL2022M12	FC11CA03
376	FC03AE02	AK246185	FC10DE01		AF008540.1		LEFL2032A23	FC05AD10	FC11AC05	LEFL1005BC01	LEFL1045CB07	LEFL3157N10	LEFL2026C22	LEFL2030E09		LEFL2022O18	FC11CA08
377	FC03AE04	AK246186	FC10DE02		AF008541.1		LEFL2033I02	FC05AD12	FC11AC07	LEFL1005BD01	LEFL1045CD04	LEFL3158C17	LEFL2026E14	LEFL2030M08		LEFL2023L12	FC11CB01
378	FC03AF05	AK246187	FC10DF05		AF008542.1		LEFL2034H12	FC05BA02	FC11AC10	LEFL1005BD08	LEFL1045CF03	LEFL3158D09	LEFL2026I08	LEFL2032M09		LEFL2023M17	FC11CB06
379	FC03AG09	AK246188	FC10DF07		AF008543.1		LEFL2038D18	FC05BC12	FC11AD02	LEFL1005BD09	LEFL1045CH03	LEFL3158L24	LEFL2026L16	LEFL2033A23		LEFL2023P03	FC11CC04
380	FC03AG10	AK246189	FC10DH06		AF008544.1		LEFL2038K19	FC05BF10	FC11AD08	LEFL1005BD12	LEFL1045DA11	LEFL3159C13	LEFL2026M19	LEFL2033E22		LEFL2024F06	FC11CE02
381	FC03BB12	AK246190	FC11AA04		AF008545.1		LEFL2038N12	FC05BH05	FC11AE01	LEFL1005BE05	LEFL1045DE05	LEFL3160E10	LEFL2026M21	LEFL2033G13		LEFL2024F23	FC11CE12
382	FC03BC11	AK246191	FC11AA09		AF008546.1		LEFL2039C19	FC05CA05	FC11AE04	LEFL1005BF09	LEFL1046AG01	LEFL3160L20	LEFL2026P13	LEFL2033J19		LEFL2024H01	FC11CG05
383	FC03BE11	AK246192	FC11AB02		AF008547.1		LEFL2040F09	FC05CA06	FC11AF10	LEFL1005BG01	LEFL1046BF09	LEFL3162F20	LEFL2028A01	LEFL2033L22		LEFL2024J12	FC11CG11
384	FC03BF04	AK246193	FC11AB07		AF008920.1		LEFL2040K03	FC05CA08	FC11AG04	LEFL1005BH09	LEFL1046BG02	LEFL3164E10	LEFL2028C08	LEFL2033M16		LEFL2024N17	FC11CH07
385	FC03BG07	AK246194	FC11AB10		AF009184.1		LEFL2040K22	FC05CA09	FC11AG07	LEFL1005CB03	LEFL1046CB05	LEFL3164G08	LEFL2028N02	LEFL2034G21		LEFL2024P02	FC11CH11
386	FC03BG12	AK246195	FC11AC02		AF033098.1		LEFL2041A07	FC05CD07	FC11AG11	LEFL1005CD04	LEFL1046CH02	LEFL3164I23	LEFL2029A07	LEFL2034H10		LEFL2025A14	FC11CH12
387	FC03BH07	AK246196	FC11AC05		AF033099.1		LEFL2042A07	FC05CE06	FC11AH03	LEFL1005CD07	LEFL1046DA04	LEFL3166H16	LEFL2029B13	LEFL2034I05		LEFL2025H04	FC11DA03
388	FC03BH08	AK246197	FC11AC07		AF036580.1		LEFL2042C15	FC05CF01	FC11AH07	LEFL1005CE05	LEFL1046DB04	LEFL3167G04	LEFL2029E19	LEFL2034J14		LEFL2025I06	FC11DA05
389	FC03CA02	AK246198	FC11AC10		AF042031.1		LEFL2042F18	FC05CH01	FC11BA04	LEFL1005CE10	LEFL1046DB09		LEFL2029J07	LEFL2034K05		LEFL2025O07	FC11DB08
390	FC03CA08	AK246199	FC11AD02		AF042032.1		LEFL2042G13	FC05CH07	FC11BA12	LEFL1005CF03	LEFL1046DH07		LEFL2029K18	LEFL2035B23		LEFL2026D03	FC11DC06
391	FC03CB02	AK246200	FC11AD08		AF051915.1		LEFL2042M12	FC05DA06	FC11BC04	LEFL1005CF09	LEFL1047AE12		LEFL2029K22	LEFL2036B16		LEFL2026H19	FC11DC09
392	FC03CB07	AK246201	FC11AE01		AF052582.1		LEFL2043A10	FC05DB07	FC11BC05	LEFL1005CG06	LEFL1047CH02		LEFL2029N09	LEFL2036E16		LEFL2026J11	FC11DE11
393	FC03CC08	AK246202	FC11AE04		AF052583.1		LEFL2043I23	FC05DD01	FC11BC11	LEFL1005CG10	LEFL1047DC02		LEFL2030E16	LEFL2036G19		LEFL2026L08	FC11DF11
394	FC03CD06	AK246203	FC11AF10		AF055210.1		LEFL2044J16	FC05DE01	FC11BD01	LEFL1005CH06	LEFL1047DH02		LEFL2031E04	LEFL2037C11		LEFL2026M02	FC11DG07
395	FC03DA03	AK246204	FC11AG04		AF055220.1		LEFL2044N18	FC05DG05	FC11BD11	LEFL1006AA02	LEFL1048AB10		LEFL2031I22	LEFL2037N17		LEFL2026M21	FC12AA09
396	FC03DD12	AK246205	FC11AG07		AF057141.1		LEFL2044P04	FC06AA07	FC11BE03	LEFL1006AA06	LEFL1048DE11		LEFL2031J05	LEFL2038I24		LEFL2027G10	FC12AB01
397	FC03DE10	AK246206	FC11AG11		AF060383.1		LEFL2045D17	FC06AB02	FC11BF02	LEFL1006AC04	LEFL1048DE12		LEFL2031O17	LEFL2040I18		LEFL2027G17	FC12AB06
398	FC03DF05	AK246207	FC11AH03		AF067229.1		LEFL2045P16	FC06AB12	FC11BG09	LEFL1006AC09	LEFL1049AA02		LEFL2032A20	LEFL2040L09		LEFL2027H10	FC12AD08
399	FC03DF07	AK246208	FC11AH07		AF067230.1		LEFL2046N05	FC06AD09	FC11BH12	LEFL1006AE04	LEFL1049AC04		LEFL2032D24	LEFL2041D13		LEFL2027L10	FC12AE05
400	FC03DG05	AK246209	FC11BA03		AF067231.1		LEFL2047P11	FC06AD11	FC11CA03	LEFL1006AF02	LEFL1049AG12		LEFL2033E13	LEFL2041F24		LEFL2027L21	FC12AF08
401	FC03DH06	AK246210	FC11BA04		AF067232.1		LEFL2048I21	FC06AG03	FC11CA08	LEFL1006AG02	LEFL1049CD02		LEFL2033G10	LEFL2041L16		LEFL2028C10	FC12AF09
402	FC04AA03	AK246211	FC11BA12		AF067233.1		LEFL2048P12	FC06AG04	FC11CB01	LEFL1006AG04	LEFL1050AB09		LEFL2033L23	LEFL2041O09		LEFL2028D20	FC12AG07
403	FC04AA05	AK246212	FC11BC04		AF067234.1		LEFL2049I23	FC06AG08	FC11CB06	LEFL1006AG08	LEFL1050BB01		LEFL2033P23	LEFL2045A16		LEFL2028O20	FC12AG10
404	FC04AA08	AK246213	FC11BC05		AF067235.1		LEFL2050B13	FC06AH03	FC11CC04	LEFL1006AH06	LEFL1050BB12		LEFL2034C20	LEFL2046P22		LEFL2029B11	FC12BB01
405	FC04AA11	AK246214	FC11BC11		AF067236.1		LEFL2050I20	FC06AH10	FC11CE02	LEFL1006AH11	LEFL1050BG08		LEFL2034I19	LEFL2047D11		LEFL2029B14	FC12BB04
406	FC04AB12	AK246215	FC11BD01		AF067237.1		LEFL2051B04	FC06BB02	FC11CE12	LEFL1006BA10	LEFL1051BC08		LEFL2034N21	LEFL2049G14		LEFL2029C02	FC12BB08
407	FC04AC08	AK246216	FC11BD11		AF067238.1		LEFL2051B19	FC06BB07	FC11CG05	LEFL1006BB03	LEFL1051BH09		LEFL2034P03	LEFL2049O06		LEFL2029D02	FC12BB11
408	FC04AF09	AK246217	FC11BE03		AF067239.1		LEFL2051D21	FC06BB12	FC11CG11	LEFL1006BB11	LEFL1051DA06		LEFL2035A09	LEFL2049P07		LEFL2030A02	FC12BC07
409	FC04AG10	AK246218	FC11BF02		AF067240.1		LEFL2051J19	FC06BC10	FC11CH07	LEFL1006BC10	LEFL1052AD08		LEFL2035O24	LEFL2050G20		LEFL2030A11	FC12BE02
410	FC04AH08	AK246219	FC11BG09		AF067241.1		LEFL2051P15	FC06BD06	FC11CH11	LEFL1006BD01	LEFL1052BB11		LEFL2036G12	LEFL2050H10		LEFL2030L06	FC12CA07
411	FC04BA03	AK246220	FC11BH12		AF067242.1		LEFL2052D19	FC06BD08	FC11CH12	LEFL1006BD07	LEFL1052BG04		LEFL2037D11	LEFL2051M06		LEFL2030O09	FC12CA10
412	FC04BA06	AK246221	FC11CA03		AF067243.1		LEFL2052G18	FC06BE04	FC11DA03	LEFL1006BD10	LEFL1052BH01		LEFL2037H13	LEFL2053P13		LEFL2031F20	FC12CE05
413	FC04BA08	AK246222	FC11CA08		AF067244.1		LEFL2052I07	FC06BE08	FC11DA05	LEFL1006BE07	LEFL1052CE10		LEFL2037L21	LEFL2054A06		LEFL2031G01	FC12CF10
414	FC04BA10	AK246223	FC11CB01		AF067245.1		LEFL2052P22	FC06BF01	FC11DB08	LEFL1006BF05	LEFL1052DD10		LEFL2037L24	LEFL2054H18		LEFL2031P22	FC12CG02
415	FC04BB10	AK246224	FC11CB06		AF067246.1		LEFL2053J19	FC06BF03	FC11DC06	LEFL1006BG02	LEFL1052DF05		LEFL2038C13	LEFL2054L21		LEFL2032F15	FC12DA07
416	FC04BB11	AK246225	FC11CC04		AF067247.1		LEFL2053K08	FC06BH10	FC11DC08	LEFL1006BH10	LEFL1052DG03		LEFL2038E01	LEFL2054P02		LEFL2032I24	FC12DB11
417	FC04BD01	AK246226	FC11CE02		AF067248.1		LEFL2053L05	FC06CB02	FC11DC09	LEFL1006CA08	LEFL1052DG12		LEFL2038E14	LEFL2055D15		LEFL2032K03	FC12DC12
418	FC04BD09	AK246227	FC11CE12		AF067249.1		LEFL2054P22	FC06CB03	FC11DE11	LEFL1006CA10	LEFL1053BB10		LEFL2038N06	LEFL2055H02		LEFL2033E24	FC12DD04
419	FC04BE04	AK246228	FC11CG05		AF067250.1		LEFL2055H04	FC06CB10	FC11DF11	LEFL1006CB04	LEFL1053BD10		LEFL2039B23	LEFL2055M11		LEFL2033F06	FC12DD05
420	FC04BE10	AK246229	FC11CG11		AF067251.1		LEFL2006E17	FC06CC01	FC11DG07	LEFL1006CB05	LEFL1053BG11		LEFL2039G17	LEFL3026K17		LEFL2033K19	FC12DD11
421	FC04BF07	AK246230	FC11CH07		AF067252.1		LEFL3003M05	FC06CD10	FC11DH05	LEFL1006CC05	LEFL1053CC02		LEFL2039J14	LEFL3028C22		LEFL2033M23	FC12DE02
422	FC04BF09	AK246231	FC11CH11		AF069310.1		LEFL3005F19	FC06CE06	FC12AA09	LEFL1006CD08	LEFL1053CF07		LEFL2040A22	LEFL3040A06		LEFL2033O22	FC12DE04
423	FC04BG05	AK246232	FC11CH12		AF071346.2		LEFL3005O05	FC06CE11	FC12AB01	LEFL1006CE06	LEFL1053DG09		LEFL2040E09	LEFL3069A12		LEFL2034A18	FC12DF06
424	FC04BH07	AK246233	FC11DA03		AF074391.2		LEFL3011G13	FC06CF09	FC12AB06	LEFL1006CE07	LEFL1054BH04		LEFL2040H06	LEFL3095C08		LEFL2034G15	FC12DH04
425	FC04CA03	AK246234	FC11DA05		AF076624.1		LEFL3015G10	FC06CG07	FC12AD08	LEFL1006CF09	LEFL1054CB06		LEFL2040P21	LEFL3101A03		LEFL2034I07	FC13AB05
426	FC04CA11	AK246235	FC11DB08		AF076625.1		LEFL3027D01	FC06CG12	FC12AE05	LEFL1006CF11	LEFL1054CH12		LEFL2041D24	LEFL3101G15		LEFL2034M16	FC13AC04
427	FC04CB10	AK246236	FC11DC06		AF076626.1		LEFL3031O05	FC06CH01	FC12AF08	LEFL1006CF12	LEFL1055AE06		LEFL2041E03	LEFL3107F02		LEFL2035B02	FC13AC07
428	FC04CC12	AK246237	FC11DC08		AF076627.1		LEFL3032M10	FC06DC05	FC12AF09	LEFL1006CG04	LEFL1055BF06		LEFL2041N20	LEFL3126N16		LEFL2035B22	FC13AE02
429	FC04CG07	AK246238	FC11DC09		AF076628.1		LEFL3052C02	FC06DD01	FC12AG07	LEFL1006CG05	LEFL1055CB06		LEFL2041P23	LEFL3133O19		LEFL2035D18	FC13AE12
430	FC04DC01	AK246239	FC11DE11		AF076629.1		LEFL3065H07	FC06DD03	FC12AG10	LEFL1006DC01	LEFL1056BF06		LEFL2042P24	LEFL3140J02		LEFL2035G09	FC13AF01
431	FC04DC04	AK246240	FC11DF11		AF076630.1		LEFL3065O09	FC06DD04	FC12BB01	LEFL1006DE03	LEFL1056BG02		LEFL2043L06	LEFL3140M24		LEFL2035H18	FC13AH10
432	FC04DD07	AK246241	FC11DG07		AF076631.1		LEFL3065O10	FC06DD10	FC12BB04	LEFL1006DG07	LEFL1056CB08		LEFL2044A06	LEFL3145D10		LEFL2035I21	FC13BA07
433	FC04DE09	AK246242	FC11DH05		AF076632.1		LEFL3066N13	FC06DD12	FC12BB08	LEFL1006DH01	LEFL1056CD08		LEFL2044H07	LEFL3148H09		LEFL2035K09	FC13BA09
434	FC04DE10	AK246243	FC12AA09		AF077376.1		LEFL3075O09	FC06DF03	FC12BB11	LEFL1007AC03	LEFL1056CE06		LEFL2044M12	LEFL3148J13		LEFL2035K21	FC13BB04
435	FC04DF01	AK246244	FC12AB01		AF077377.1		LEFL3077G15	FC06DF05	FC12BC07	LEFL1007AC11	LEFL1056DA02		LEFL2044M21	LEFL3153A14		LEFL2035K22	FC13BB05
436	FC04DF03	AK246245	FC12AB06		AF077378.1		LEFL3078O21	FC07AB01	FC12BE02	LEFL1007AE06	LEFL1056DA12		LEFL2044P01	LEFL3153D01		LEFL2036A08	FC13BC12
437	FC04DG03	AK246246	FC12AD08		AF077379.1		LEFL3100L22	FC07BA03	FC12BF11	LEFL1007AE11	LEFL1056DH01		LEFL2044P10	LEFL3153I23		LEFL2036B02	FC13BE07
438	FC05AC07	AK246247	FC12AE05		AF077380.1		LEFL3102B02	FC07BF10	FC12CA07	LEFL1007AG06	LEFL1057CH05		LEFL2045C19	LEFL3154K15		LEFL2036D09	FC13BE12
439	FC05AC10	AK246248	FC12AF08		AF077381.1		LEFL3106K19	FC07CC02	FC12CA10	LEFL1007AG08	LEFL1057DG04		LEFL2045F09	LEFL3155A02		LEFL2036E07	FC13BH03
440	FC05AC11	AK246249	FC12AF09		AF077385.1		LEFL3107J09	FC07CC11	FC12CE05	LEFL1007BA01	LEFL1058AH09		LEFL2045H02	LEFL3155B07		LEFL2036J10	FC13BH04
441	FC05AD10	AK246250	FC12AG07		AF077386.1		LEFL3123L20	FC07CE04	FC12CE06	LEFL1007BA03	LEFL1058CD09		LEFL2045I23	LEFL3158D15		LEFL2036M17	FC13CC09
442	FC05AD11	AK246251	FC12AG10		AF077387.1		LEFL3124N02	FC07CF08	FC12CF10	LEFL1007BA08	LEFL1059AA11		LEFL2045N08	LEFL3160P06		LEFL2036O14	FC13CE11
443	FC05AD12	AK246252	FC12BB01		AF077388.1		LEFL3126N18	FC07CH08	FC12CG02	LEFL1007BA09	LEFL1059AC05		LEFL2045N09	LEFL3162E12		LEFL2037D07	FC13CF05
444	FC05AE05	AK246253	FC12BB04		AF077389.1		LEFL3127B16	FC07DG02	FC12DA07	LEFL1007BA11	LEFL1059CF04		LEFL2045N12	LEFL3162G15		LEFL2037F07	FC13DA05
445	FC05AE07	AK246254	FC12BB08		AF077390.1		LEFL3130G04	FC07DH01	FC12DB11	LEFL1007BB09	LEFL1059DB06		LEFL2046F03	LEFL3164E16		LEFL2037G06	FC13DA08
446	FC05AG08	AK246255	FC12BB11		AF078134.1		LEFL3131N12	FC08AC04	FC12DC12	LEFL1007BC07	LEFL1059DC07		LEFL2046H02	LEFL3166I16		LEFL2037I07	FC13DB08
447	FC05BA02	AK246256	FC12BC07		AF078156.1		LEFL3141D13	FC08AD04	FC12DD04	LEFL1007BD02	LEFL1059DG09		LEFL2046P23	LEFL3168B13		LEFL2037P04	FC13DB12
448	FC05BC12	AK246257	FC12BE02		AF080485.1		LEFL3144A01	FC08AH02	FC12DD05	LEFL1007BD06	LEFL1059DH05		LEFL2047I14	LEFL3168D17		LEFL2038E15	FC13DD02
449	FC05BF10	AK246258	FC12BF11		AF081400.1		LEFL3144F08	FC08BB08	FC12DD11	LEFL1007BD10	LEFL1060AB12		LEFL2048A15			LEFL2038H14	FC13DD05
450	FC05BG02	AK246259	FC12CA07		AF083075.1		LEFL3144I13	FC08BC05	FC12DE02	LEFL1007BE10	LEFL1060AD09		LEFL2048D06			LEFL2038P06	FC13DE06
451	FC05BH04	AK246260	FC12CA10		AF113523.1		LEFL3145E18	FC08BD08	FC12DE04	LEFL1007BF12	LEFL1060AE04		LEFL2048J05			LEFL2038P08	FC13DE09
452	FC05BH05	AK246261	FC12CE05		AF113524.1		LEFL3145P07	FC08BF01	FC12DF06	LEFL1007CA08	LEFL1060BE01		LEFL2048L12			LEFL2039D16	FC13DG12
453	FC05BH08	AK246262	FC12CE06		AF113525.1		LEFL3146M10	FC08BG02	FC12DF07	LEFL1007CA11	LEFL1060CC05		LEFL2048L16			LEFL2039G17	FC13DH05
454	FC05CA05	AK246263	FC12CF10		AF113920.1		LEFL3146P19	FC08BG10	FC12DG05	LEFL1007CD10	LEFL1061AD01		LEFL2049G01			LEFL2039O09	FC14AA04
455	FC05CA06	AK246264	FC12CG02		AF118442.1		LEFL3147A19	FC08CA03	FC12DH04	LEFL1007CE12	LEFL1061AF10		LEFL2049H24			LEFL2040A18	FC14AB04
456	FC05CA08	AK246265	FC12DA07		AF124843.1		LEFL3153A24	FC08CB06	FC13AB05	LEFL1007CF02	LEFL1061BD12		LEFL2049L13			LEFL2040A20	FC14AB09
457	FC05CA09	AK246266	FC12DB11		AF124844.1		LEFL3154D09	FC08CB12	FC13AC04	LEFL1007CF06	LEFL1061CA04		LEFL2050A11			LEFL2040D01	FC14AD11
458	FC05CB01	AK246267	FC12DC12		AF130373.1		LEFL3157N10	FC08CE12	FC13AC07	LEFL1007CG10	LEFL1061CE06		LEFL2050B04			LEFL2040F04	FC14AE01
459	FC05CB04	AK246268	FC12DD04		AF132799.1		LEFL3158C17	FC08CG06	FC13AE02	LEFL1007CH06	LEFL1061DG08		LEFL2050G08			LEFL2040P07	FC14AF02
460	FC05CD07	AK246269	FC12DD05		AF132800.1		LEFL3159N08	FC08CG11	FC13AE12	LEFL1007CH12	LEFL1062AC08		LEFL2050L03			LEFL2041A03	FC14AF09
461	FC05CE03	AK246270	FC12DD11		AF136444.2		LEFL3160E10	FC08DA10	FC13AF01	LEFL1007DA08	LEFL1062AH02		LEFL2051N03			LEFL2041A22	FC14AF10
462	FC05CE06	AK246271	FC12DE02		AF141951.1		LEFL3160L20	FC08DD02	FC13AG04	LEFL1007DA12	LEFL1062BB01		LEFL2051N15			LEFL2041B05	FC14AG02
463	FC05CF01	AK246272	FC12DE04		AF150832.1		LEFL3162M17	FC08DE12	FC13AH10	LEFL1007DC09	LEFL1062BH10		LEFL2052D16			LEFL2041E11	FC14AG04
464	FC05CG06	AK246273	FC12DF06		AF158099.1		LEFL3164A17	FC08DF10	FC13BA07	LEFL1007DE01	LEFL1062CA03		LEFL2052J07			LEFL2041E20	FC14AG12
465	FC05CG11	AK246274	FC12DF07		AF158100.1		LEFL3164E10	FC09AA11	FC13BA09	LEFL1007DE12	LEFL1062CF04		LEFL2052O11			LEFL2041I09	FC14AH02
466	FC05CH01	AK246275	FC12DG05		AF158365.1		LEFL3164H04	FC09AB02	FC13BB04	LEFL1007DH11	LEFL1063AB08		LEFL2053A02			LEFL2041J04	FC14AH05
467	FC05CH02	AK246276	FC12DH04		AF160312.1		LEFL3166H16	FC09AC02	FC13BB05	LEFL1008AB06	LEFL1063AF09		LEFL2053A18			LEFL2041K05	FC14AH08
468	FC05CH07	AK246277	FC12DH09		AF162898.1		LEFL3167G04	FC09AC03	FC13BC12	LEFL1008AB08	LEFL1063AH12		LEFL2053F03			LEFL2041M13	FC14BA04
469	FC05DA06	AK246278	FC13AB05		AF162899.1		LEFL3168M16	FC09AD02	FC13BE07	LEFL1008AB10	LEFL1063BC05		LEFL2053G15			LEFL2041O02	FC14BA09
470	FC05DB07	AK246279	FC13AC04		AF162900.1		LEFL3168O08	FC09AD04	FC13BE12	LEFL1008AC04	LEFL1063CG05		LEFL2053I05			LEFL2041P07	FC14BB07
471	FC05DD01	AK246280	FC13AC07		AF163087.1			FC09AE04	FC13BH03	LEFL1008AD10	LEFL1063DG04		LEFL2053K11			LEFL2041P17	FC14BD09
472	FC05DE01	AK246281	FC13AE02		AF165875.1			FC09AF01	FC13BH04	LEFL1008AE01	LEFL1063DH11		LEFL2053N06			LEFL2042D12	FC14BF02
473	FC05DE07	AK246282	FC13AE12		AF176570.1			FC09AF06	FC13CA03	LEFL1008AE04	LEFL1064BF04		LEFL2053O09			LEFL2042D22	FC14BG03
474	FC05DE12	AK246283	FC13AF01		AF176571.1			FC09AG05	FC13CC09	LEFL1008AF05	LEFL1065BG12		LEFL2055A12			LEFL2042L06	FC14BG04
475	FC05DG05	AK246284	FC13AG04		AF176572.1			FC09AG12	FC13CE11	LEFL1008AF06	LEFL1065CA08		LEFL2055C17			LEFL2042L08	FC14CH02
476	FC06AA07	AK246285	FC13AH10		AF176656.1			FC09AH02	FC13CF05	LEFL1008AG07	LEFL1065CC06		LEFL3009A12			LEFL2043G15	FC14DB04
477	FC06AB02	AK246286	FC13BA07		AF184074.1			FC09BA02	FC13DA05	LEFL1008AG10	LEFL1065DF06		LEFL3031H12			LEFL2043O17	FC14DB10
478	FC06AB12	AK246287	FC13BA09		AF200509.1			FC09BA10	FC13DA08	LEFL1008BA09	LEFL1066AG01		LEFL3033O17			LEFL2044A19	FC14DC10
479	FC06AD09	AK246288	FC13BB04		AF200510.1			FC09BC11	FC13DB08	LEFL1008BB07	LEFL1066DA05		LEFL3035H09			LEFL2044E08	FC14DF11
480	FC06AD11	AK246289	FC13BB05		AF200511.1			FC09BE11	FC13DB12	LEFL1008BB08	LEFL1066DF07		LEFL3039N22			LEFL2044L20	FC14DG07
481	FC06AG03	AK246290	FC13BC12		AF200512.1			FC09BH01	FC13DD02	LEFL1008BC03	LEFL1067AF12		LEFL3054L10			LEFL2044M21	FC15AC06
482	FC06AG04	AK246291	FC13BE07		AF202461.1			FC09CB09	FC13DD05	LEFL1008BC09	LEFL1067BF11		LEFL3062O21			LEFL2044P10	FC15AC10
483	FC06AG08	AK246292	FC13BE12		AF218791.1			FC09CD07	FC13DE06	LEFL1008BD07	LEFL1068AD02		LEFL3075N18			LEFL2045H07	FC15AD06
484	FC06AH03	AK246293	FC13BH03		AF219122.1			FC09DB07	FC13DE09	LEFL1008BD08	LEFL1068AE03		LEFL3078B07			LEFL2045J19	FC15AD10
485	FC06AH10	AK246294	FC13BH04		AF219123.1			FC09DC02	FC13DG12	LEFL1008BD09	LEFL1068CD06		LEFL3106F21			LEFL2046C02	FC15AG09
486	FC06BB02	AK246295	FC13CA03		AF219124.1			FC09DC12	FC13DH05	LEFL1008BE01	LEFL1068DB07		LEFL3106G21			LEFL2046H24	FC15AH12
487	FC06BB03	AK246296	FC13CC09		AF222055.1			FC09DD08	FC14AA03	LEFL1008BG07	LEFL1070AA05		LEFL3124L18			LEFL2047E15	FC15BA01
488	FC06BB07	AK246297	FC13CE11		AF222056.1			FC09DE10	FC14AA04	LEFL1008BG09	LEFL1070AG05		LEFL3125N04			LEFL2047F23	FC15BA05
489	FC06BB12	AK246298	FC13CF05		AF226997.1			FC09DE11	FC14AB04	LEFL1008BH06	LEFL1070DD07		LEFL3139O11			LEFL2047G16	FC15BA09
490	FC06BC10	AK246299	FC13DA05		AF229459.1			FC09DG07	FC14AB09	LEFL1008CA07	LEFL1070DG06		LEFL3142J03			LEFL2047H15	FC15BB11
491	FC06BD06	AK246300	FC13DA08		AF229460.1			FC09DG10	FC14AD11	LEFL1008CB06	LEFL1071AD01		LEFL3142M05			LEFL2047K24	FC15BC02
492	FC06BD08	AK246301	FC13DB08		AF229461.1			FC09DG11	FC14AE01	LEFL1008CC06	LEFL1071BE11		LEFL3145B07			LEFL2047L10	FC15BC08
493	FC06BE04	AK246302	FC13DB12		AF229490.1			FC09DH07	FC14AF02	LEFL1008CC08	LEFL1071DA10		LEFL3145O03			LEFL2047O21	FC15BC12
494	FC06BE08	AK246303	FC13DC01		AF229504.1			FC10AA12	FC14AF09	LEFL1008CF08	LEFL1071DB03		LEFL3146O01			LEFL2048B19	FC15BD05
495	FC06BF01	AK246304	FC13DD02		AF229648.1			FC10AB04	FC14AF10	LEFL1008DB11	LEFL1071DC06		LEFL3147H11			LEFL2048G13	FC15BE10
496	FC06BF03	AK246305	FC13DD05		AF229649.1			FC10AC04	FC14AG02	LEFL1008DD06	LEFL1071DD02		LEFL3147M08			LEFL2048G16	FC15BG01
497	FC06BH10	AK246306	FC13DE06		AF229650.1			FC10AE07	FC14AG04	LEFL1008DD12	LEFL1071DF02		LEFL3147O23			LEFL2048H02	FC15BG10
498	FC06CB02	AK246307	FC13DE09		AF242876.1			FC10AF07	FC14AG12	LEFL1008DE05	LEFL1072AB11		LEFL3148C10			LEFL2048P14	FC15BH03
499	FC06CB03	AK246308	FC13DG12		AF246830.1			FC10AH02	FC14AH02	LEFL1008DF12	LEFL1072AF05		LEFL3154A01			LEFL2049I15	FC15BH08
500	FC06CB10	AK246309	FC13DH05		AF246831.1			FC10BB07	FC14AH05	LEFL1008DG10	LEFL1072AH01		LEFL3155J17			LEFL2049P02	FC15CB02
501	FC06CC01	AK246310	FC14AA03		AF246833.1			FC10BC12	FC14AH08	LEFL1009AA09	LEFL1072BC07		LEFL3157B06			LEFL2049P20	FC15CB03
502	FC06CC11	AK246311	FC14AA04		AF246834.1			FC10BF04	FC14BA04	LEFL1009AC03	LEFL1072CC06		LEFL3157E10			LEFL2050C11	FC15CB05
503	FC06CD10	AK246312	FC14AB04		AF246835.1			FC10BH09	FC14BA09	LEFL1009AD04	LEFL1072CE05		LEFL3157N02			LEFL2050F02	FC15CC01
504	FC06CE02	AK246313	FC14AB09		AF246836.1			FC10CA01	FC14BB07	LEFL1009AD05	LEFL1073AC01		LEFL3158L24			LEFL2050K24	FC15CC02
505	FC06CE06	AK246314	FC14AD11		AF246837.1			FC10CA04	FC14BD09	LEFL1009AF08	LEFL1073BG05		LEFL3159D10			LEFL2051C12	FC15CD01
506	FC06CE11	AK246315	FC14AE01		AF246838.1			FC10CB02	FC14BF02	LEFL1009AF10	LEFL1073CG04		LEFL3161K11			LEFL2051D11	FC15CD03
507	FC06CF09	AK246316	FC14AE04		AF246839.1			FC10CB10	FC14BG03	LEFL1009AG09	LEFL1073CG10		LEFL3164G08			LEFL2051E10	FC15CE05
508	FC06CG03	AK246317	FC14AF02		AF246840.1			FC10CF03	FC14BG04	LEFL1009AH04	LEFL1073DF01		LEFL3164I23			LEFL2051F10	FC15CG01
509	FC06CG07	AK246318	FC14AF09		AF246841.1			FC10CF05	FC14CH02	LEFL1009BA05	LEFL1073DF10		LEFL3164K05			LEFL2051G22	FC15CG05
510	FC06CG12	AK246319	FC14AF10		AF246842.1			FC10CF07	FC14DB04	LEFL1009BA07	LEFL1074AB02					LEFL2051I21	FC15CG08
511	FC06CH01	AK246320	FC14AG02		AF246843.1			FC10DE02	FC14DB10	LEFL1009BA10	LEFL1074AB03					LEFL2051I24	FC15CH08
512	FC06DB02	AK246321	FC14AG04		AF246844.1			FC10DH06	FC14DC10	LEFL1009BB05	LEFL1074BB11					LEFL2051M09	FC15DA07
513	FC06DB03	AK246322	FC14AG12		AF246845.1			FC11AA04	FC14DF11	LEFL1009BB11	LEFL1074CA06					LEFL2051P12	FC15DB11
514	FC06DC05	AK246323	FC14AH02		AF246846.1			FC11AA09	FC14DG07	LEFL1009BE04	LEFL1074DC05					LEFL2052A12	FC15DC05
515	FC06DD01	AK246324	FC14AH05		AF246847.1			FC11AB07	FC15AC06	LEFL1009BF01	LEFL1074DD12					LEFL2052A20	FC15DD02
516	FC06DD03	AK246325	FC14AH08		AF246848.1			FC11AB10	FC15AC09	LEFL1009BG05	LEFL1075AD05					LEFL2052B09	FC15DD05
517	FC06DD04	AK246326	FC14BA04		AF246849.1			FC11AC02	FC15AC10	LEFL1009BH07	LEFL1075CA03					LEFL2052E04	FC15DD07
518	FC06DD10	AK246327	FC14BA09		AF246850.1			FC11AC05	FC15AD06	LEFL1009BH11	LEFL1075CB12					LEFL2052G07	FC15DF06
519	FC06DD11	AK246328	FC14BB07		AF246851.1			FC11AC07	FC15AD10	LEFL1009CA01	LEFL1075CE10					LEFL2052K19	FC15DG03
520	FC06DD12	AK246329	FC14BD09		AF246852.1			FC11AC10	FC15AG09	LEFL1009CB02	LEFL1075CG12					LEFL2052L03	FC15DG08
521	FC06DF03	AK246330	FC14BF02		AF246853.1			FC11AD02	FC15AH12	LEFL1009CB06	LEFL1075DD06					LEFL2052L14	FC15DH04
522	FC06DF05	AK246331	FC14BG03		AF246854.1			FC11AD08	FC15BA01	LEFL1009CC05	LEFL1075DE06					LEFL2052N12	FC15DH06
523	FC07AA11	AK246332	FC14BG04		AF246855.1			FC11AE01	FC15BA05	LEFL1009CE04	LEFL1076CA08					LEFL2052O17	FC16AB05
524	FC07AB01	AK246333	FC14CH02		AF246856.1			FC11AE04	FC15BA09	LEFL1009CE09	LEFL1076DB07					LEFL2053A04	FC16AC01
525	FC07AF08	AK246334	FC14DB04		AF246857.1			FC11AF10	FC15BB11	LEFL1009CE10	LEFL1076DC07					LEFL2053C16	FC16AD09
526	FC07BA03	AK246335	FC14DB10		AF246858.1			FC11AG04	FC15BC02	LEFL1009CF07	LEFL1077AG08					LEFL2053N04	FC16AE04
527	FC07BF10	AK246336	FC14DC10		AF246859.1			FC11AG07	FC15BC08	LEFL1009CF11	LEFL1077BE03					LEFL2053O07	FC16AE05
528	FC07CC02	AK246337	FC14DF11		AF246860.1			FC11AG11	FC15BC12	LEFL1009CH09	LEFL1077CG05					LEFL2053P09	FC16AE09
529	FC07CC11	AK246338	FC14DG07		AF246861.1			FC11AH03	FC15BD05	LEFL1009CH12	LEFL1077DG05					LEFL2054E11	FC16AF04
530	FC07CE04	AK246339	FC15AC06		AF246862.1			FC11BA04	FC15BE10	LEFL1009DA11	LEFL1077DH07					LEFL2054J03	FC16BC12
531	FC07CF08	AK246340	FC15AC09		AF246863.1			FC11BA12	FC15BG01	LEFL1009DB02	LEFL1078AA09					LEFL2054L23	FC16BD07
532	FC07CH08	AK246341	FC15AC10		AF246864.1			FC11BC04	FC15BG10	LEFL1009DB09	LEFL1078BA04					LEFL2054N23	FC16BG03
533	FC07DG02	AK246342	FC15AD06		AF246865.1			FC11BC05	FC15BH03	LEFL1009DD02	LEFL1078BB09					LEFL2054O18	FC16BG08
534	FC07DH01	AK246343	FC15AD10		AF246866.1			FC11BC11	FC15BH08	LEFL1009DD03	LEFL1078BB12					LEFL2055B12	FC16BG11
535	FC08AC04	AK246344	FC15AG09		AF246867.1			FC11BD11	FC15CB02	LEFL1009DD06	LEFL1078BF02					LEFL2055D17	FC16BH02
536	FC08AD04	AK246345	FC15AH12		AF246868.1			FC11BF02	FC15CB03	LEFL1009DD07	LEFL1078CH09					LEFL2055M03	FC16BH05
537	FC08AF12	AK246346	FC15BA01		AF246869.1			FC11BG09	FC15CB05	LEFL1009DE11	LEFL1078DD03					LEFL3001B08	FC16BH08
538	FC08AG07	AK246347	FC15BA05		AF246870.1			FC11BH12	FC15CC01	LEFL1009DF12	LEFL1079AA04					LEFL3001F19	FC16CA05
539	FC08AH02	AK246348	FC15BA09		AF246871.1			FC11CB01	FC15CC02	LEFL1009DG10	LEFL1079AB03					LEFL3005A04	FC16CA10
540	FC08BB08	AK246349	FC15BB11		AF246872.1			FC11CB06	FC15CD01	LEFL1010AB03	LEFL1079AE09					LEFL3005H24	FC16CB09
541	FC08BC05	AK246350	FC15BC02		AF246873.1			FC11CC04	FC15CD03	LEFL1010AB04	LEFL1079BB09					LEFL3005I14	FC16CC04
542	FC08BD08	AK246351	FC15BC08		AF246874.1			FC11CE02	FC15CE05	LEFL1010AC02	LEFL1079BF01					LEFL3008H04	FC16CC05
543	FC08BF01	AK246352	FC15BC12		AF246875.1			FC11CG05	FC15CG01	LEFL1010AD03	LEFL1079BF12					LEFL3010N11	FC16CC10
544	FC08BF07	AK246353	FC15BD05		AF246876.1			FC11CG11	FC15CG02	LEFL1010AD06	LEFL1079BG05					LEFL3011J21	FC16CD04
545	FC08BG02	AK246354	FC15BE10		AF246877.1			FC11CH07	FC15CG05	LEFL1010AD09	LEFL1079BH04					LEFL3013E23	FC16CD05
546	FC08BG09	AK246355	FC15BG01		AF246878.1			FC11CH12	FC15CG08	LEFL1010AE05	LEFL1079CH01					LEFL3013N05	FC16CD07
547	FC08BG10	AK246356	FC15BG10		AF246879.1			FC11DA03	FC15CH08	LEFL1010AG04	LEFL1079DA04					LEFL3014J23	FC16CE01
548	FC08CA03	AK246357	FC15BH03		AF246880.1			FC11DA05	FC15DA07	LEFL1010AG09	LEFL1079DB02					LEFL3014N07	FC16CE09
549	FC08CB06	AK246358	FC15BH08		AF246881.1			FC11DC06	FC15DB11	LEFL1010AG10	LEFL1080AE04					LEFL3016I24	FC16CF04
550	FC08CB12	AK246359	FC15CB02		AF246882.1			FC11DC08	FC15DC05	LEFL1010AG11	LEFL1080AH10					LEFL3017C04	FC16CF05
551	FC08CE12	AK246360	FC15CB03		AF246883.1			FC11DF11	FC15DD02	LEFL1010AH03	LEFL1080BD02					LEFL3017H19	FC16CF12
552	FC08CG06	AK246361	FC15CB05		AF246884.1			FC11DG07	FC15DD05	LEFL1010BA03	LEFL1080BE07					LEFL3025B16	FC16CG08
553	FC08CG11	AK246362	FC15CC01		AF246885.1			FC11DH05	FC15DD07	LEFL1010BA06	LEFL1080BH02					LEFL3025F13	FC16CH06
554	FC08DA10	AK246363	FC15CC02		AF246886.1			FC12AD08	FC15DF06	LEFL1010BB04	LEFL1080CE04					LEFL3027C03	FC16CH12
555	FC08DC12	AK246364	FC15CD01		AF246887.1			FC12AE05	FC15DG03	LEFL1010BC06	LEFL1080CG11					LEFL3027K21	FC16DA08
556	FC08DD02	AK246365	FC15CD03		AF246889.1			FC12AF08	FC15DG08	LEFL1010BC07	LEFL1080DE08					LEFL3027M23	FC16DB07
557	FC08DD04	AK246366	FC15CD08		AF246890.1			FC12AF09	FC15DH04	LEFL1010BC10	LEFL1080DF03					LEFL3029G02	FC16DB11
558	FC08DE12	AK246367	FC15CE05		AF246891.1			FC12AG07	FC15DH06	LEFL1010BC12	LEFL1081AA08					LEFL3029G07	FC16DF06
559	FC08DF07	AK246368	FC15CG01		AF246892.1			FC12BE02	FC16AB03	LEFL1010BD09	LEFL1081AC02					LEFL3031B06	FC16DG11
560	FC08DF10	AK246369	FC15CG02		AF250561.1			FC12BF11	FC16AB05	LEFL1010BE05	LEFL1081AG11					LEFL3031E22	FC16DH06
561	FC09AA11	AK246370	FC15CG05		AF250562.1			FC12CA07	FC16AC01	LEFL1010BH05	LEFL1081AH05					LEFL3031K03	FC17AB02
562	FC09AB02	AK246371	FC15CG08		AF250563.1			FC12CE06	FC16AD09	LEFL1010BH09	LEFL1081DB03					LEFL3031M10	FC17AB04
563	FC09AC02	AK246372	FC15CH08		AF250564.1			FC12CG02	FC16AE04	LEFL1010CA02	LEFL1081DD06					LEFL3032G21	FC17AF11
564	FC09AC03	AK246373	FC15DA07		AF250565.1			FC12DA07	FC16AE05	LEFL1010CB11	LEFL1085AF02					LEFL3032I13	FC17AH06
565	FC09AD02	AK246374	FC15DB11		AF250566.1			FC12DD04	FC16AE09	LEFL1010CD01	LEFL1085BD10					LEFL3033E21	FC17BA01
566	FC09AD04	AK246375	FC15DC05		AF250567.1			FC12DD05	FC16AF04	LEFL1010CG02	LEFL1085CC01					LEFL3034O16	FC17BA03
567	FC09AE04	AK246376	FC15DD02		AF250568.1			FC12DD11	FC16BC12	LEFL1010CG05	LEFL1085DA05					LEFL3035N17	FC17BA06
568	FC09AF01	AK246377	FC15DD05		AF250569.1			FC12DE04	FC16BD07	LEFL1010CH06	LEFL1086AC02					LEFL3035O11	FC17BC03
569	FC09AF06	AK246378	FC15DD07		AF250570.1			FC12DF07	FC16BG03	LEFL1010DA12	LEFL1086AF02					LEFL3036B19	FC17BD07
570	FC09AF09	AK246379	FC15DF06		AF250571.1			FC13AB05	FC16BG08	LEFL1010DB12	LEFL1086BE07					LEFL3037I24	FC17BE05
571	FC09AG05	AK246380	FC15DG03		AF250572.1			FC13AC07	FC16BG11	LEFL1010DE02	LEFL1086CC04					LEFL3037M24	FC17BE09
572	FC09AG12	AK246381	FC15DG08		AF250573.1			FC13AE02	FC16BH02	LEFL1011AB02	LEFL1086CF07					LEFL3037P12	FC17BE11
573	FC09AH02	AK246382	FC15DH04		AF250574.1			FC13AE12	FC16BH05	LEFL1011AC01	LEFL1086DH04					LEFL3045G20	FC17BF01
574	FC09BA02	AK246383	FC15DH06		AF250575.1			FC13AF01	FC16BH08	LEFL1011AC06	LEFL1086DH07					LEFL3045N20	FC17BF08
575	FC09BA07	AK246384	FC16AB03		AF250576.1			FC13AH10	FC16CA05	LEFL1011AC08	LEFL1087BD02					LEFL3046K13	FC17BF10
576	FC09BA10	AK246385	FC16AB05		AF250577.1			FC13BA07	FC16CA10	LEFL1011AC12	LEFL1087CE03					LEFL3046N20	FC17CA04
577	FC09BC11	AK246386	FC16AC01		AF250578.1			FC13BB04	FC16CB09	LEFL1011AD06	LEFL1087DA10					LEFL3050B07	FC17CC02
578	FC09BE11	AK246387	FC16AD09		AF250579.1			FC13BC12	FC16CC04	LEFL1011AD10	LEFL1088AE03					LEFL3050C07	FC17CC03
579	FC09BH01	AK246388	FC16AE04		AF250580.1			FC13BE07	FC16CC05	LEFL1011AE06	LEFL1088AH09					LEFL3051K15	FC17CF12
580	FC09CB09	AK246389	FC16AE05		AF250581.1			FC13BH04	FC16CC10	LEFL1011AF05	LEFL1088BG02					LEFL3052C16	FC17CG01
581	FC09CD07	AK246390	FC16AE09		AF250582.1			FC13CA03	FC16CD04	LEFL1011AG10	LEFL1088CE03					LEFL3052C20	FC17CH10
582	FC09DB07	AK246391	FC16AF04		AF250583.1			FC13CE11	FC16CD05	LEFL1011AG11	LEFL1088DE01					LEFL3054F08	FC17DA12
583	FC09DC02	AK246392	FC16BC12		AF250584.1			FC13CF05	FC16CD07	LEFL1011AH01	LEFL1089BA01					LEFL3063D13	FC17DB05
584	FC09DC12	AK246393	FC16BD07		AF250585.1			FC13DA05	FC16CE01	LEFL1011AH10	LEFL1089CA04					LEFL3063F03	FC17DB12
585	FC09DD08	AK246394	FC16BG03		AF250586.1			FC13DA08	FC16CE09	LEFL1011BA01	LEFL1089DC04					LEFL3063I03	FC17DC04
586	FC09DD11	AK246395	FC16BG08		AF250587.1			FC13DB08	FC16CF04	LEFL1011BA04	LEFL1089DD04					LEFL3063N03	FC17DC05
587	FC09DE10	AK246396	FC16BG11		AF250588.1			FC13DC01	FC16CF05	LEFL1011BB08	LEFL1089DH01					LEFL3063N09	FC17DC08
588	FC09DE11	AK246397	FC16BH02		AF250589.1			FC13DD02	FC16CF12	LEFL1011BE07	LEFL1090AB06					LEFL3064D11	FC17DC11
589	FC09DG07	AK246398	FC16BH05		AF250590.1			FC13DD05	FC16CG08	LEFL1011BE10	LEFL1090AE12					LEFL3064N01	FC17DD07
590	FC09DG10	AK246399	FC16BH08		AF250591.1			FC13DG12	FC16CH06	LEFL1011BE12	LEFL1090AH02					LEFL3064O24	FC17DD12
591	FC09DG11	AK246400	FC16CA05		AF250592.1			FC13DH05	FC16CH12	LEFL1011BF06	LEFL1090BA01					LEFL3066I06	FC17DE06
592	FC09DH01	AK246401	FC16CA10		AF250593.1			FC14AA03	FC16DA08	LEFL1011BG03	LEFL1090BD10					LEFL3066J18	FC17DE10
593	FC09DH07	AK246402	FC16CB09		AF250594.1			FC14AD11	FC16DB07	LEFL1011BG06	LEFL1090BH12					LEFL3067A02	FC17DE12
594	FC10AA12	AK246403	FC16CC04		AF250595.1			FC14AE01	FC16DB11	LEFL1011BG12	LEFL1090DD05					LEFL3067G16	FC17DF10
595	FC10AB04	AK246404	FC16CC05		AF250596.1			FC14AF09	FC16DE03	LEFL1011BH01	LEFL1090DD08					LEFL3067K18	FC17DG03
596	FC10AC04	AK246405	FC16CC10		AF250597.1			FC14AF10	FC16DF06	LEFL1011DA01	LEFL1091AA12					LEFL3068C14	FC17DH04
597	FC10AE07	AK246406	FC16CD04		AF250598.1			FC14AG04	FC16DG11	LEFL1011DA05	LEFL1091AH06					LEFL3068L20	FC18AB11
598	FC10AF07	AK246407	FC16CD05		AF250599.1			FC14AG12	FC16DH06	LEFL1011DA07	LEFL1091BA07					LEFL3073E23	FC18AC09
599	FC10AG01	AK246408	FC16CD07		AF250600.1			FC14AH02	FC17AB02	LEFL1011DC06	LEFL1091BD09					LEFL3074O18	FC18AD04
600	FC10AH02	AK246409	FC16CE01		AF250601.1			FC14AH05	FC17AB04	LEFL1011DE03	LEFL1091BF02					LEFL3075F09	FC18AD07
601	FC10BA11	AK246410	FC16CE09		AF250602.1			FC14AH08	FC17AF11	LEFL1011DE07	LEFL1091BF06					LEFL3075G24	FC18AF07
602	FC10BB07	AK246411	FC16CF04		AF250603.1			FC14BA04	FC17AH06	LEFL1011DF01	LEFL1091CD06					LEFL3076D20	FC18AF09
603	FC10BC12	AK246412	FC16CF05		AF250604.1			FC14BA09	FC17BA01	LEFL1011DF03	LEFL1091CE08					LEFL3076H14	FC18AG12
604	FC10BF04	AK246413	FC16CF12		AF250605.1			FC14BB07	FC17BA03	LEFL1011DH05	LEFL1091CH01					LEFL3077H15	FC18BA05
605	FC10BH09	AK246414	FC16CG02		AF250606.1			FC14BD09	FC17BA06	LEFL1012AA06	LEFL1091CH12					LEFL3079D18	FC18BB05
606	FC10CA01	AK246415	FC16CG08		AF250607.1			FC14DC10	FC17BC03	LEFL1012AB10	LEFL1091DA07					LEFL3079G06	FC18BC02
607	FC10CA04	AK246416	FC16CH06		AF250608.1			FC14DG07	FC17BD07	LEFL1012AC09	LEFL1091DB06					LEFL3080H16	FC18BC05
608	FC10CB02	AK246417	FC16CH12		AF250609.1			FC15AC06	FC17BE05	LEFL1012AG01	LEFL1092AB09					LEFL3082B15	FC18BE11
609	FC10CB10	AK246418	FC16DA08		AF250610.1			FC15AC09	FC17BE09	LEFL1012AG06	LEFL1092AE12					LEFL3082E12	FC18BF12
610	FC10CC11	AK246419	FC16DB07		AF250611.1			FC15AC10	FC17BE11	LEFL1012AG08	LEFL1092BD01					LEFL3095C08	FC18BG01
611	FC10CF03	AK246420	FC16DB11		AF250612.1			FC15AD06	FC17BF01	LEFL1012AH04	LEFL1092BG03					LEFL3095J21	FC18BH01
612	FC10CF04	AK246421	FC16DE03		AF250613.1			FC15AD10	FC17BF08	LEFL1012AH08	LEFL1092CE04					LEFL3099A22	FC18BH03
613	FC10CF05	AK246422	FC16DF03		AF250614.1			FC15AG09	FC17BF10	LEFL1012AH11	LEFL1092CF12					LEFL3100A14	FC18CB08
614	FC10CF07	AK246423	FC16DF06		AF250615.1			FC15AH12	FC17CA04	LEFL1012BA02	LEFL1092CG07					LEFL3100D24	FC18CC03
615	FC10CF09	AK246424	FC16DG09		AF250616.1			FC15BA01	FC17CC02	LEFL1012BB03	LEFL1092CH12					LEFL3101N15	FC18CD04
616	FC10CH08	AK246425	FC16DG11		AF250617.1			FC15BA05	FC17CC03	LEFL1012BC03	LEFL1092DG02					LEFL3104C02	FC18CD07
617	FC10DB11	AK246426	FC16DH06		AF250618.1			FC15BC02	FC17CF12	LEFL1012BD07	LEFL1093AH01					LEFL3104O01	FC18CG03
618	FC10DD03	AK246427	FC17AB02		AF250619.1			FC15BC08	FC17CG01	LEFL1012BD08	LEFL1093BC06					LEFL3105J13	FC18CH11
619	FC10DE02	AK246428	FC17AB04		AF260730.1			FC15BC12	FC17CH10	LEFL1012BE07	LEFL1093CA01					LEFL3105N09	FC18DA05
620	FC10DE09	AK246429	FC17AF11		AF261661.1			FC15BD05	FC17DA12	LEFL1012BF10	LEFL1093CG02					LEFL3105O16	FC18DB03
621	FC10DH06	AK246430	FC17AH06		AF271266.1			FC15BG01	FC17DB05	LEFL1012CA06	LEFL1093DA11					LEFL3107J07	FC18DC03
622	FC11AA04	AK246431	FC17BA01		AF275346.1			FC15BG10	FC17DB12	LEFL1012CA08	LEFL1093DC08					LEFL3121P07	FC18DD02
623	FC11AA09	AK246432	FC17BA03		AF275347.1			FC15BH03	FC17DC04	LEFL1012CA12	LEFL1093DG06					LEFL3122O20	FC18DE01
624	FC11AB07	AK246433	FC17BA06		AF282319.1			FC15BH08	FC17DC05	LEFL1012CB12	LEFL1094AB04					LEFL3123A03	FC18DF11
625	FC11AB10	AK246434	FC17BC03		AF282320.1			FC15CB03	FC17DC08	LEFL1012CC06	LEFL1094AB06					LEFL3123E03	FC18DH09
626	FC11AC02	AK246435	FC17BD06		AF282722.1			FC15CD01	FC17DC11	LEFL1012CC09	LEFL1094AC11					LEFL3123N04	FC19AA08
627	FC11AC05	AK246436	FC17BD07		AF282999.1			FC15CG02	FC17DD07	LEFL1012CC10	LEFL1094BD10					LEFL3123O19	FC19AA10
628	FC11AC07	AK246437	FC17BE05		AF285754.1			FC15CG05	FC17DD12	LEFL1012CC12	LEFL1094DB05					LEFL3124P06	FC19AC08
629	FC11AC10	AK246438	FC17BE09		AF285755.1			FC15CG08	FC17DE06	LEFL1012CF06	LEFL1094DD05					LEFL3125F21	FC19AE03
630	FC11AD02	AK246439	FC17BE11		AF285756.1			FC15CH08	FC17DE10	LEFL1012CG05	LEFL1094DD09					LEFL3125M13	FC19AF08
631	FC11AD08	AK246440	FC17BF01		AF285757.1			FC15DA07	FC17DE12	LEFL1012CG11	LEFL1094DE01					LEFL3127B14	FC19AH05
632	FC11AE01	AK246441	FC17BF08		AF286533.1			FC15DB11	FC17DF10	LEFL1012CH03	LEFL1095AB01					LEFL3127E14	FC19BB05
633	FC11AE04	AK246442	FC17BF10		AF288160.1			FC15DC05	FC17DG03	LEFL1012DA10	LEFL1095AC06					LEFL3130G14	FC19BC06
634	FC11AF10	AK246443	FC17BH01		AF288532.1			FC15DD05	FC17DH04	LEFL1012DB05	LEFL1095AF02					LEFL3131D10	FC19BE12
635	FC11AG04	AK246444	FC17CA04		AF288696.1			FC15DD07	FC18AB11	LEFL1012DC05	LEFL1095AF10					LEFL3131D11	FC19BH06
636	FC11AG07	AK246445	FC17CC02		AF292710.1			FC15DF06	FC18AC09	LEFL1012DC07	LEFL1095AH05					LEFL3131L11	FC19BH07
637	FC11AG11	AK246446	FC17CC03		AF312694.1			FC15DG03	FC18AD04	LEFL1012DC09	LEFL1095AH10					LEFL3132A18	FC19BH12
638	FC11AH03	AK246447	FC17CF12		AF314569.1			FC15DH06	FC18AD07	LEFL1012DD01	LEFL1095BC03					LEFL3132B12	FC19CC01
639	FC11BA03	AK246448	FC17CG01		AF314580.1			FC16AB03	FC18AF07	LEFL1012DD06	LEFL1095BG12					LEFL3132H14	FC19CC10
640	FC11BA04	AK246449	FC17CH10		AF315644.1			FC16AC01	FC18AF09	LEFL1012DE07	LEFL1095CH05					LEFL3133F11	FC19CD08
641	FC11BA12	AK246450	FC17DA12		AF322074.1			FC16AD09	FC18AG12	LEFL1012DG08	LEFL1095DC10					LEFL3133J08	FC19DB08
642	FC11BC04	AK246451	FC17DB05		AF322075.1			FC16AE04	FC18AH04	LEFL1013AA05	LEFL1095DE02					LEFL3133K24	FC19DB09
643	FC11BC05	AK246452	FC17DB12		AF322076.1			FC16AE05	FC18BA05	LEFL1013AA09	LEFL1095DG12					LEFL3134D08	FC19DC06
644	FC11BC11	AK246453	FC17DC04		AF324291.1			FC16AF04	FC18BB05	LEFL1013AB03	LEFL1096AB08					LEFL3134O07	FC19DF02
645	FC11BD02	AK246454	FC17DC05		AF324328.1			FC16BC12	FC18BC02	LEFL1013AC05	LEFL1096AC09					LEFL3139A18	FC19DF10
646	FC11BD09	AK246455	FC17DC08		AF332868.1			FC16BD07	FC18BC05	LEFL1013AF01	LEFL1096BG11					LEFL3139C11	FC19DF12
647	FC11BD11	AK246456	FC17DC11		AF339418.1			FC16BG03	FC18BE11	LEFL1013AF04	LEFL1096CB04					LEFL3139C18	FC19DG05
648	FC11BE11	AK246457	FC17DD07		AF346503.1			FC16BG08	FC18BF12	LEFL1013AG08	LEFL1096CD02					LEFL3139F13	FC19DG10
649	FC11BF02	AK246458	FC17DD12		AF346504.1			FC16BG11	FC18BG01	LEFL1013AH07	LEFL1096CG05					LEFL3140J02	FC19DG11
650	FC11BG09	AK246459	FC17DE06		AF346505.1			FC16BH02	FC18BH01	LEFL1013AH09	LEFL1096CH02					LEFL3141I22	FC19DG12
651	FC11BH10	AK246460	FC17DE10		AF346506.1			FC16BH05	FC18BH03	LEFL1013BA07	LEFL1096CH10					LEFL3141O13	FC19DH07
652	FC11BH12	AK246461	FC17DE12		AF346507.1			FC16BH08	FC18CB08	LEFL1013BB06	LEFL1096DB09					LEFL3142F15	FC20AA03
653	FC11CB01	AK246462	FC17DF10		AF346508.1			FC16CC04	FC18CC03	LEFL1013BB07	LEFL1096DF10					LEFL3145B07	FC20AA07
654	FC11CB06	AK246463	FC17DG03		AF347031.1			FC16CD04	FC18CD04	LEFL1013BB10	LEFL1097AA11					LEFL3145P03	FC20AC09
655	FC11CC04	AK246464	FC17DH04		AF362139.1			FC16CD05	FC18CD07	LEFL1013BB12	LEFL1097AB01					LEFL3145P16	FC20AD05
656	FC11CD11	AK246465	FC18AB11		AF362140.1			FC16CD07	FC18CF11	LEFL1013BC04	LEFL1097AD04					LEFL3146B16	FC20AF06
657	FC11CE02	AK246466	FC18AC09		AF362141.1			FC16CF05	FC18CG03	LEFL1013BD04	LEFL1097AF05					LEFL3147O22	FC20AF09
658	FC11CG05	AK246467	FC18AD04		AF362142.1			FC16CF12	FC18CH11	LEFL1013BD10	LEFL1097BD04					LEFL3148E22	FC20AF11
659	FC11CG11	AK246468	FC18AD07		AF362143.1			FC16CH12	FC18DA05	LEFL1013BE05	LEFL1097CH08					LEFL3148F10	FC20AG12
660	FC11CH07	AK246469	FC18AF07		AF362144.1			FC16DB11	FC18DB03	LEFL1013BF02	LEFL1097DG01					LEFL3148F20	FC20AH06
661	FC11CH12	AK246470	FC18AF09		AF362145.1			FC16DE03	FC18DC03	LEFL1013BF06	LEFL1098AA02					LEFL3149D06	FC20BC03
662	FC11DA03	AK246471	FC18AG12		AF362146.1			FC16DF03	FC18DD02	LEFL1013BG11	LEFL1098AB05					LEFL3149G15	FC20BC04
663	FC11DA05	AK246472	FC18AH04		AF362147.1			FC16DF06	FC18DE01	LEFL1013BG12	LEFL1098AD01					LEFL3149N09	FC20BC08
664	FC11DC01	AK246473	FC18BA05		AF362148.1			FC16DG09	FC18DF11	LEFL1013CB01	LEFL1098AD08					LEFL3153B20	FC20BG05
665	FC11DC06	AK246474	FC18BB05		AF362149.1			FC16DG11	FC18DH09	LEFL1013CB05	LEFL1098AD12					LEFL3153D16	FC20CA06
666	FC11DC08	AK246475	FC18BC02		AF362150.1			FC16DH06	FC19AA08	LEFL1013CC01	LEFL1098BF12					LEFL3153E03	FC20CA10
667	FC11DD01	AK246476	FC18BC05		AF362151.1			FC17AF11	FC19AA10	LEFL1013CD11	LEFL1098CA11					LEFL3153L13	FC20CA12
668	FC11DF11	AK246477	FC18BE11		AF362152.1			FC17AH06	FC19AC07	LEFL1013CE06	LEFL1098CD02					LEFL3154C23	FC20CC04
669	FC11DG07	AK246478	FC18BF12		AF362153.1			FC17BA01	FC19AC08	LEFL1013CE12	LEFL2001AD02					LEFL3154F16	FC20CD10
670	FC11DH05	AK246479	FC18BG01		AF362154.1			FC17BA06	FC19AE03	LEFL1013CF07	LEFL2001AE03					LEFL3154J19	FC20CE05
671	FC12AC06	AK246480	FC18BH01		AF362155.1			FC17BC03	FC19AF08	LEFL1013CG02	LEFL2001AF08					LEFL3155C04	FC20DA06
672	FC12AD08	AK246481	FC18BH03		AF362156.1			FC17BD06	FC19AH05	LEFL1013CG09	LEFL2001AG01					LEFL3155E22	FC20DB01
673	FC12AE05	AK246482	FC18CA12		AF362157.1			FC17BD07	FC19BB05	LEFL1013CH08	LEFL2001AG05					LEFL3155O22	FC20DB09
674	FC12AF08	AK246483	FC18CB08		AF362158.1			FC17BE05	FC19BC06	LEFL1013DA03	LEFL2001BA03					LEFL3156D22	FC20DC07
675	FC12AF09	AK246484	FC18CC03		AF362159.1			FC17BE09	FC19BE12	LEFL1013DB02	LEFL2001BH07					LEFL3156N23	FC20DC09
676	FC12AG04	AK246485	FC18CD04		AF362160.1			FC17BE11	FC19BH06	LEFL1013DB04	LEFL2001CB02					LEFL3156O21	FC20DE10
677	FC12AG07	AK246486	FC18CD07		AF362161.1			FC17BF08	FC19BH07	LEFL1013DC03	LEFL2001CB12					LEFL3156P22	FC21AB01
678	FC12BC12	AK246487	FC18CF11		AF362162.1			FC17BF10	FC19BH12	LEFL1013DC06	LEFL2001CG04					LEFL3158K18	FC21AD11
679	FC12BE02	AK246488	FC18CG03		AF362163.1			FC17CA04	FC19CC01	LEFL1013DC07	LEFL2001CG07					LEFL3158L19	FC21AH01
680	FC12BF11	AK246489	FC18CH11		AF362164.1			FC17CC02	FC19CC10	LEFL1013DC08	LEFL2001DB04					LEFL3158N06	FC21AH08
681	FC12CA07	AK246490	FC18DA05		AF362165.1			FC17CF12	FC19CD08	LEFL1013DD01	LEFL2001DC03					LEFL3159E10	FC21AH12
682	FC12CE06	AK246491	FC18DB03		AF362166.1			FC17CG01	FC19DB08	LEFL1013DE07	LEFL2001DC12					LEFL3160I02	FC21BA01
683	FC12CG02	AK246492	FC18DC03		AF362167.1			FC17DA12	FC19DB09	LEFL1013DF11	LEFL2001DD09					LEFL3161F08	FC21BA06
684	FC12DA07	AK246493	FC18DD02		AF362168.1			FC17DB12	FC19DC06	LEFL1013DG01	LEFL2001DH04					LEFL3161J05	FC21BD03
685	FC12DD01	AK246494	FC18DE01		AF362169.1			FC17DC05	FC19DF02	LEFL1013DG04	LEFL2001DH05					LEFL3161J18	FC21BH02
686	FC12DD04	AK246495	FC18DF11		AF362170.1			FC17DC08	FC19DF10	LEFL1013DG05	LEFL2002AA08					LEFL3162G03	FC21BH05
687	FC12DD05	AK246496	FC18DH07		AF362172.1			FC17DC11	FC19DF12	LEFL1013DG06	LEFL2002AD09					LEFL3164I14	FC21CA12
688	FC12DD11	AK246497	FC18DH09		AF362173.1			FC17DD07	FC19DG05	LEFL1013DH01	LEFL2002AD11					LEFL3164K05	FC21CD01
689	FC12DE04	AK246498	FC19AA08		AF362174.1			FC17DD12	FC19DG10	LEFL1013DH03	LEFL2002BB06					LEFL3164K07	FC21CG01
690	FC12DF07	AK246499	FC19AA10		AF362175.1			FC17DE06	FC19DG11	LEFL1013DH04	LEFL2002BE03					LEFL3166D17	FC21CG10
691	FC12DH09	AK246500	FC19AC07		AF362176.1			FC17DF10	FC19DG12	LEFL1014AA03	LEFL2002BE07					LEFL3166F16	FC21DA12
692	FC13AB05	AK246501	FC19AC08		AF362177.1			FC18AB11	FC19DH07	LEFL1014AA06	LEFL2002CF02					LEFL3168A20	FC21DB11
693	FC13AC07	AK246502	FC19AE03		AF362178.1			FC18AD04	FC20AA03	LEFL1014AB06	LEFL2002CF12					LEFL3168M17	FC21DC06
694	FC13AE02	AK246503	FC19AF08		AF362179.1			FC18AD07	FC20AA07	LEFL1014AC04	LEFL2002DA01					LEFL3168O14	FC21DE07
695	FC13AE12	AK246504	FC19AH05		AF362180.1			FC18AF07	FC20AC09	LEFL1014AD09	LEFL2002DD10						FC21DG02
696	FC13AF01	AK246505	FC19BB05		AF362181.1			FC18AH04	FC20AD05	LEFL1014AG12	LEFL2002DG04						FC21DH01
697	FC13AF02	AK246506	FC19BC06		AF362182.1			FC18BA05	FC20AF06	LEFL1014AH04	LEFL2003AB01						FC21DH04
698	FC13AH03	AK246507	FC19BE12		AF362183.1			FC18BB05	FC20AF09	LEFL1014BA01	LEFL2003AC05						FC21DH10
699	FC13AH10	AK246508	FC19BH06		AF362184.1			FC18BC02	FC20AF11	LEFL1014BA02	LEFL2003AD05						FC22AA12
700	FC13BA07	AK246509	FC19BH07		AF362185.1			FC18BE11	FC20AG12	LEFL1014BA03	LEFL2003AD11						FC22AB03
701	FC13BB04	AK246510	FC19BH12		AF362186.1			FC18BF12	FC20AH06	LEFL1014BB01	LEFL2003BA06						FC22AE03
702	FC13BC12	AK246511	FC19CA05		AF362187.1			FC18BG01	FC20BB03	LEFL1014BC05	LEFL2003BA11						FC22BA02
703	FC13BE07	AK246512	FC19CC01		AF362188.1			FC18CA12	FC20BC03	LEFL1014BC10	LEFL2003BD12						FC22BD02
704	FC13BG01	AK246513	FC19CC10		AF362189.1			FC18CB08	FC20BC04	LEFL1014BD11	LEFL2003BF03						FC22BD03
705	FC13BH04	AK246514	FC19CD08		AF362190.1			FC18CC03	FC20BC08	LEFL1014BE07	LEFL2003BG05						FC22BD11
706	FC13CA03	AK246515	FC19CE09		AF362191.1			FC18CD04	FC20BG05	LEFL1014BG08	LEFL2003BH01						FC22BE06
707	FC13CE11	AK246516	FC19DB08		AF362192.1			FC18CD07	FC20CA06	LEFL1014BG09	LEFL2003CC10						FC22BF02
708	FC13CF05	AK246517	FC19DB09		AF362193.1			FC18CF11	FC20CA10	LEFL1014BH02	LEFL2003CF05						FC22BF07
709	FC13CG11	AK246518	FC19DC06		AF362194.1			FC18CG03	FC20CA12	LEFL1014BH04	LEFL2003CG01						FC22BG02
710	FC13DA05	AK246519	FC19DF02		AF362195.1			FC18DA05	FC20CC04	LEFL1014CB12	LEFL2003DD01						FC22BH04
711	FC13DA08	AK246520	FC19DF10		AF362196.1			FC18DB03	FC20CD10	LEFL1014CC01	LEFL2003DG01						FC22CB04
712	FC13DB08	AK246521	FC19DF12		AF362197.1			FC18DD02	FC20CE05	LEFL1014CC06	LEFL2003DH11						FC22CE01
713	FC13DC01	AK246522	FC19DG05		AF362198.1			FC18DE01	FC20DA06	LEFL1014CC12	LEFL2004A06						FC22CH05
714	FC13DD02	AK246523	FC19DG10		AF362199.1			FC18DF11	FC20DB01	LEFL1014CH02	LEFL2004B05						FC22CH12
715	FC13DD05	AK246524	FC19DG11		AF362200.1			FC18DH09	FC20DB09	LEFL1014DA04	LEFL2004B24						FC22DB02
716	FC13DG10	AK246525	FC19DG12		AF362201.1			FC19AA08	FC20DC07	LEFL1014DB04	LEFL2004J24						FC22DB07
717	FC13DG12	AK246526	FC19DH07		AF362202.1			FC19AC08	FC20DC09	LEFL1014DB12	LEFL2004N06						FC22DE07
718	FC13DH05	AK246527	FC20AA03		AF362203.1			FC19AE03	FC20DE10	LEFL1014DC02	LEFL2004N23						FC22DH11
719	FC13DH12	AK246528	FC20AA07		AF362205.1			FC19AH05	FC21AB01	LEFL1014DC05	LEFL2005F18						FC23AA08
720	FC14AA03	AK246529	FC20AC09		AF362206.1			FC19BB05	FC21AD11	LEFL1014DD02	LEFL2005G15						FC23AB01
721	FC14AB03	AK246530	FC20AD05		AF362207.1			FC19BC06	FC21AH01	LEFL1014DE08	LEFL2005I15						FC23AC07
722	FC14AB11	AK246531	FC20AF06		AF362208.1			FC19BH06	FC21AH08	LEFL1014DF08	LEFL2005J17						FC23AC10
723	FC14AD09	AK246532	FC20AF09		AF362209.1			FC19CA05	FC21AH12	LEFL1014DG11	LEFL2005K08						FC23AC12
724	FC14AD11	AK246533	FC20AF11		AF362210.1			FC19CC01	FC21BA01	LEFL1014DG12	LEFL2005K18						FC23AF10
725	FC14AE01	AK246534	FC20AG12		AF362211.1			FC19CC10	FC21BA06	LEFL1014DH07	LEFL2005L13						FC23AG02
726	FC14AF09	AK246535	FC20AH06		AF362212.1			FC19CD08	FC21BD03	LEFL1015AB05	LEFL2005L15						FC23AG03
727	FC14AF10	AK246536	FC20BB03		AF362213.1			FC19DB08	FC21BH02	LEFL1015BA07	LEFL2005M11						FC23AH09
728	FC14AG04	AK246537	FC20BC03		AF362214.1			FC19DB09	FC21BH05	LEFL1015BD03	LEFL2005N01						FC23BC03
729	FC14AG12	AK246538	FC20BC04		AF362215.1			FC19DC06	FC21CA12	LEFL1015CA11	LEFL2005P04						FC23BC11
730	FC14AH02	AK246539	FC20BC08		AF362216.1			FC19DF12	FC21CD01	LEFL1015CD10	LEFL2006A08						FC23BE12
731	FC14AH05	AK246540	FC20BG05		AF362217.1			FC19DG12	FC21CG01	LEFL1015CF12	LEFL2006A12						FC23BF11
732	FC14AH08	AK246541	FC20CA06		AF362218.1			FC19DH07	FC21CG10	LEFL1015CH10	LEFL2006C07						FC23BG12
733	FC14BA04	AK246542	FC20CA10		AF362219.1			FC20AA03	FC21DA12	LEFL1015DA03	LEFL2006C08						FC23CA07
734	FC14BA08	AK246543	FC20CA12		AF362220.1			FC20AA07	FC21DB11	LEFL1015DA10	LEFL2006F18						FC23CB03
735	FC14BA09	AK246544	FC20CC04		AF362221.1			FC20AC09	FC21DC06	LEFL1015DB07	LEFL2006F21						FC23CB05
736	FC14BB07	AK246545	FC20CD10		AF362222.1			FC20AF11	FC21DC10	LEFL1015DB08	LEFL2006G03						FC23CB08
737	FC14BD09	AK246546	FC20CE05		AF362223.1			FC20AG12	FC21DE07	LEFL1015DC02	LEFL2006G06						FC23CC12
738	FC14BE07	AK246547	FC20DA06		AF362224.1			FC20AH06	FC21DG02	LEFL1015DG07	LEFL2006H19						FC23CD01
739	FC14DC10	AK246548	FC20DB01		AF362225.1			FC20BB03	FC21DH01	LEFL1016AB03	LEFL2006I03						FC23CD05
740	FC14DG07	AK246549	FC20DB09		AF362226.1			FC20BC04	FC21DH04	LEFL1016AC12	LEFL2006J11						FC23CF01
741	FC14DH04	AK246550	FC20DC07		AF362227.1			FC20CA06	FC21DH10	LEFL1016BC04	LEFL2006J14						FC23CF02
742	FC15AA08	AK246551	FC20DC09		AF362228.1			FC20CA12	FC22AA12	LEFL1016BH10	LEFL2006L16						FC23CF05
743	FC15AC06	AK246552	FC20DE10		AF362229.1			FC20CC04	FC22AB03	LEFL1016CA01	LEFL2006P16						FC23CF12
744	FC15AC09	AK246553	FC21AB01		AF362230.1			FC20DB09	FC22AE03	LEFL1016CA09	LEFL2007B13						FC23CG11
745	FC15AC10	AK246554	FC21AD11		AF362231.1			FC20DE10	FC22BA02	LEFL1016CA11	LEFL2007C02						FC23CH06
746	FC15AD06	AK246555	FC21AH01		AF362233.1			FC21AB01	FC22BD02	LEFL1016CG12	LEFL2007E23						FC23CH08
747	FC15AD10	AK246556	FC21AH08		AF362234.1			FC21AH01	FC22BD03	LEFL1016DC06	LEFL2007F14						FC23CH09
748	FC15AG09	AK246557	FC21AH12		AF362235.1			FC21BD03	FC22BD11	LEFL1017AC02	LEFL2007H14						FC23CH11
749	FC15AH12	AK246558	FC21BA01		AF362236.1			FC21BH02	FC22BE06	LEFL1017AC08	LEFL2007L14						FC23DA09
750	FC15BA01	AK246559	FC21BA06		AF362237.1			FC21BH05	FC22BF02	LEFL1017AF06	LEFL2008A14						FC23DB12
751	FC15BA05	AK246560	FC21BD03		AF362238.1			FC21CA12	FC22BF07	LEFL1017CA05	LEFL2008D18						FC23DG02
752	FC15BC02	AK246561	FC21BH02		AF362239.1			FC21CD01	FC22BG02	LEFL1017CE09	LEFL2008F09						FC23DG08
753	FC15BC08	AK246562	FC21BH05		AF362240.1			FC21CG01	FC22BH04	LEFL1017DC01	LEFL2008I05						FC23DH06
754	FC15BC12	AK246563	FC21CA12		AF362241.1			FC21CG10	FC22CB04	LEFL1017DD06	LEFL2008K09						FC23DH07
755	FC15BD05	AK246564	FC21CD01		AF362242.1			FC21DA12	FC22CE01	LEFL1017DE10	LEFL2008L19						FC24AA05
756	FC15BE12	AK246565	FC21CG01		AF362243.1			FC21DC06	FC22CH05	LEFL1017DG04	LEFL2008M12						FC24AB10
757	FC15BG01	AK246566	FC21CG10		AF362244.1			FC21DC10	FC22CH12	LEFL1018AA01	LEFL2008M19						FC24AD03
758	FC15BG10	AK246567	FC21DA12		AF362245.1			FC21DE07	FC22DB02	LEFL1018AE04	LEFL2008N15						FC24AE09
759	FC15BH03	AK246568	FC21DB11		AF362246.1			FC21DG02	FC22DB07	LEFL1018AG03	LEFL2008O12						FC24AE10
760	FC15BH08	AK246569	FC21DC06		AF362247.1			FC21DH01	FC22DC02	LEFL1018AH05	LEFL2008P03						FC24AF01
761	FC15CB03	AK246570	FC21DC10		AF362248.1			FC22AA12	FC22DE07	LEFL1018BA05	LEFL2008P24						FC24AF06
762	FC15CD01	AK246571	FC21DE07		AF362249.1			FC22BA02	FC22DH11	LEFL1018BG03	LEFL2009J04						FC24AF10
763	FC15CE01	AK246572	FC21DG02		AF362250.1			FC22BD11	FC23AA08	LEFL1018CF09	LEFL2009K08						FC24AH01
764	FC15CG02	AK246573	FC21DH01		AF362251.1			FC22BE06	FC23AB01	LEFL1018CH01	LEFL2009M04						FC24AH06
765	FC15CG05	AK246574	FC21DH04		AF362252.1			FC22BF02	FC23AC07	LEFL1018DA02	LEFL2009M21						FC24AH08
766	FC15CG08	AK246575	FC21DH10		AF362253.1			FC22BF07	FC23AC10	LEFL1018DB08	LEFL2009O16						FC24AH10
767	FC15CH08	AK246576	FC22AA12		AF362254.1			FC22BG02	FC23AC12	LEFL1018DB09	LEFL2010H04						FC24BA05
768	FC15DA07	AK246577	FC22AB03		AF362255.1			FC22BH04	FC23AF10	LEFL1019AA03	LEFL2010H08						FC24BA07
769	FC15DB11	AK246578	FC22AE03		AF362256.1			FC22DB02	FC23AG02	LEFL1019AA04	LEFL2010N11						FC24BB05
770	FC15DC05	AK246579	FC22BA02		AF362257.1			FC22DB07	FC23AG03	LEFL1019AD07	LEFL2011B24						FC24BD06
771	FC15DD05	AK246580	FC22BD02		AF362258.1			FC22DH11	FC23AH09	LEFL1019AF04	LEFL2011C10						FC24BE06
772	FC15DD07	AK246581	FC22BD03		AF362259.1			FC23AA08	FC23BC03	LEFL1019AG04	LEFL2011C15						FC24BE07
773	FC15DF06	AK246582	FC22BD11		AF363394.1			FC23AB01	FC23BC11	LEFL1019BB09	LEFL2011F09						FC24BF10
774	FC15DG03	AK246583	FC22BE06		AF363395.1			FC23AC07	FC23BE12	LEFL1019BB11	LEFL2011G08						FC24BH10
775	FC15DH06	AK246584	FC22BF02		AF363396.1			FC23AC10	FC23BF11	LEFL1019BC05	LEFL2011H10						FC24CA10
776	FC16AA11	AK246585	FC22BF07		AF363397.1			FC23AC12	FC23BG12	LEFL1019BF05	LEFL2011J24						FC24CA12
777	FC16AB03	AK246586	FC22BG02		AF363398.1			FC23AF10	FC23CA07	LEFL1019BH11	LEFL2011O17						FC24CF01
778	FC16AC01	AK246587	FC22BH04		AF363399.1			FC23AG02	FC23CB03	LEFL1019CA08	LEFL2012B14						FC24DD01
779	FC16AD09	AK246588	FC22CB04		AF363400.1			FC23AG03	FC23CB05	LEFL1019CB06	LEFL2012F20						FC24DD10
780	FC16AE04	AK246589	FC22CE01		AF363401.1			FC23AH09	FC23CB08	LEFL1019CB12	LEFL2012F24						FC24DE01
781	FC16AE05	AK246590	FC22CH05		AF363402.1			FC23BC03	FC23CC12	LEFL1019CF05	LEFL2012G05						FC24DE11
782	FC16AF04	AK246591	FC22CH12		AF363403.1			FC23CA07	FC23CD01	LEFL1019CF08	LEFL2012H15						FC24DF01
783	FC16AF11	AK246592	FC22DB02		AF363404.1			FC23CB05	FC23CD05	LEFL1019CF12	LEFL2012J04						FC24DG07
784	FC16BC03	AK246593	FC22DB07		AF363405.1			FC23CB08	FC23CF01	LEFL1019CG01	LEFL2012K06						FC24DG11
785	FC16BC12	AK246594	FC22DC02		AF363406.1			FC23CC12	FC23CF02	LEFL1019CG10	LEFL2012K14						FC25AB04
786	FC16BD07	AK246595	FC22DE07		AF363407.1			FC23CD05	FC23CF05	LEFL1019CG12	LEFL2012M13						FC25AB05
787	FC16BG03	AK246596	FC22DH11		AF363408.1			FC23CF11	FC23CF11	LEFL1019DC02	LEFL2012O22						FC25AB06
788	FC16BG08	AK246597	FC23AA08		AF363409.1			FC23CG11	FC23CF12	LEFL1019DC10	LEFL2013B10						FC25AC08
789	FC16BG11	AK246598	FC23AB01		AF363410.1			FC23CH08	FC23CG11	LEFL1019DC11	LEFL2013B14						FC25AD05
790	FC16BH02	AK246599	FC23AC07		AF363411.1			FC23CH11	FC23CH06	LEFL1019DD06	LEFL2013B20						FC25AE01
791	FC16BH05	AK246600	FC23AC10		AF363412.1			FC23DF11	FC23CH08	LEFL1019DH06	LEFL2013C18						FC25AE03
792	FC16BH08	AK246601	FC23AC12		AF363413.1			FC23DG02	FC23CH09	LEFL1020AF02	LEFL2013F23						FC25AF05
793	FC16CC04	AK246602	FC23AF10		AF363414.1			FC23DG08	FC23CH11	LEFL1020AF04	LEFL2013G09						FC25AF09
794	FC16CD04	AK246603	FC23AG02		AF363415.1			FC23DH06	FC23DA09	LEFL1020AF05	LEFL2013H08						FC25AF10
795	FC16CD05	AK246604	FC23AG03		AF363416.1			FC23DH07	FC23DB12	LEFL1020AG02	LEFL2013I13						FC25AG04
796	FC16CD07	AK246605	FC23AH09		AF363417.1			FC24AA05	FC23DG02	LEFL1020AG12	LEFL2013K02						FC25AG12
797	FC16CF05	AK246606	FC23BC03		AF363418.1			FC24AD03	FC23DG08	LEFL1020BC07	LEFL2013K06						FC25AH03
798	FC16CF12	AK246607	FC23BC11		AF363419.1			FC24AE09	FC23DH06	LEFL1020BC11	LEFL2013N24						FC25AH07
799	FC16CH12	AK246608	FC23BE12		AF363420.1			FC24AF06	FC23DH07	LEFL1020BD05	LEFL2014A08						FC25BA08
800	FC16DB11	AK246609	FC23BF11		AF363421.1			FC24AF10	FC24AA05	LEFL1020BH05	LEFL2014F13						FC25BB08
801	FC16DC10	AK246610	FC23BG12		AF363422.1			FC24AH01	FC24AB10	LEFL1020CA03	LEFL2014G12						FC25BB11
802	FC16DE03	AK246611	FC23CA07		AF363423.1			FC24AH08	FC24AD03	LEFL1020CB04	LEFL2014L01						FC25BC09
803	FC16DF03	AK246612	FC23CB03		AF363424.1			FC24BD06	FC24AE09	LEFL1020CD09	LEFL2014L09						FC25BD07
804	FC16DF06	AK246613	FC23CB05		AF363425.1			FC24BE06	FC24AE10	LEFL1020CF04	LEFL2014O01						FC25BE05
805	FC16DG09	AK246614	FC23CB08		AF363426.1			FC24BE07	FC24AF01	LEFL1020CF08	LEFL2014O10						FC25CA07
806	FC16DG11	AK246615	FC23CC12		AF363427.1			FC24BH10	FC24AF06	LEFL1020CG02	LEFL2014O19						FC25CA08
807	FC16DH04	AK246616	FC23CD01		AF363428.1			FC24CA10	FC24AF10	LEFL1020CG06	LEFL2015B16						FC25CB07
808	FC16DH06	AK246617	FC23CD05		AF363429.1			FC24CA12	FC24AH01	LEFL1020DA06	LEFL2015E20						FC25CC06
809	FC17AF11	AK246618	FC23CF01		AF363430.1			FC24CF01	FC24AH06	LEFL1020DC01	LEFL2015F17						FC25CC07
810	FC17AH06	AK246619	FC23CF02		AF363431.1			FC24DC12	FC24AH08	LEFL1020DC07	LEFL2015H13						FC25CD03
811	FC17BA01	AK246620	FC23CF05		AF363432.1			FC24DD01	FC24AH10	LEFL1020DC10	LEFL2015N12						FC25CF03
812	FC17BA04	AK246621	FC23CF11		AF363433.1			FC24DD10	FC24BA05	LEFL1020DE02	LEFL2016D01						FC25CG01
813	FC17BA06	AK246622	FC23CF12		AF363434.1			FC24DE11	FC24BA07	LEFL1020DE03	LEFL2016D15						FC25CG03
814	FC17BC03	AK246623	FC23CG11		AF363435.1			FC24DF01	FC24BB05	LEFL1020DF04	LEFL2016J03						FC25CG04
815	FC17BD06	AK246624	FC23CH06		AF363436.1			FC24DG07	FC24BD06	LEFL1020DG08	LEFL2016M06						FC25CH05
816	FC17BD07	AK246625	FC23CH08		AF363437.1			FC24DG11	FC24BE06	LEFL1021AD12	LEFL2016N07						FC25DA07
817	FC17BE05	AK246626	FC23CH09		AF363438.1			FC25AB06	FC24BE07	LEFL1021BD08	LEFL2016N19						FC25DA09
818	FC17BE09	AK246627	FC23CH11		AF363439.1			FC25AC08	FC24BF10	LEFL1021CA06	LEFL2016P02						FC25DC01
819	FC17BE11	AK246628	FC23DA09		AF378152.1			FC25AD05	FC24BH10	LEFL1021CB10	LEFL2016P14						FC25DC03
820	FC17BF08	AK246629	FC23DB12		AF387300.1			FC25AE03	FC24CA10	LEFL1021CC07	LEFL2017B04						FC25DG07
821	FC17BF10	AK246630	FC23DF11		AF392981.1			FC25AF05	FC24CA12	LEFL1021CD02	LEFL2017B15						FC25DG10
822	FC17CA04	AK246631	FC23DG02		AF392982.1			FC25AF09	FC24CF01	LEFL1021CD04	LEFL2017F16						FC25DH05
823	FC17CC02	AK246632	FC23DG08		AF393250.1			FC25AG04	FC24DC12	LEFL1021CE04	LEFL2017J04						FC26AA01
824	FC17CC07	AK246633	FC23DH06		AF393251.1			FC25AH07	FC24DD01	LEFL1021CG03	LEFL2017O24						FC26AA05
825	FC17CF12	AK246634	FC23DH07		AF393252.1			FC25BA08	FC24DD10	LEFL1021CG06	LEFL2017P05						FC26AA12
826	FC17CG01	AK246635	FC24AA05		AF393253.1			FC25BC09	FC24DE01	LEFL1021CH10	LEFL2018B09						FC26AB04
827	FC17DA12	AK246636	FC24AB10		AF393254.1			FC25BD07	FC24DE11	LEFL1021DB07	LEFL2018D03						FC26AD08
828	FC17DB12	AK246637	FC24AD03		AF393255.1			FC25BE05	FC24DF01	LEFL1021DB08	LEFL2018D07						FC26AE11
829	FC17DC05	AK246638	FC24AE09		AF393256.1			FC25CA08	FC24DG07	LEFL1021DB12	LEFL2018E18						FC26AF06
830	FC17DC08	AK246639	FC24AE10		AF393257.1			FC25CB07	FC24DG11	LEFL1021DD06	LEFL2018F22						FC26AG06
831	FC17DC11	AK246640	FC24AF01		AF393258.1			FC25CC06	FC25AB04	LEFL1021DE04	LEFL2018J19						FC26AH04
832	FC17DD06	AK246641	FC24AF06		AF393259.1			FC25CC07	FC25AB05	LEFL1021DE05	LEFL2018N17						FC26AH10
833	FC17DD07	AK246642	FC24AF10		AF393260.1			FC25CD03	FC25AB06	LEFL1021DF03	LEFL2018P13						FC26BA11
834	FC17DD12	AK246643	FC24AH01		AF393261.1			FC25CF03	FC25AC08	LEFL1021DG03	LEFL2019B03						FC26BB09
835	FC17DE06	AK246644	FC24AH06		AF393262.1			FC25CG01	FC25AD05	LEFL1021DG05	LEFL2019C16						FC26BC03
836	FC17DF10	AK246645	FC24AH08		AF393263.1			FC25CG03	FC25AE01	LEFL1021DG10	LEFL2019D21						FC26BG06
837	FC18AB11	AK246646	FC24AH10		AF393264.1			FC25DA06	FC25AE03	LEFL1022AB09	LEFL2019E12						FC26BG09
838	FC18AD04	AK246647	FC24BA05		AF393265.1			FC25DA07	FC25AF05	LEFL1022AF01	LEFL2019F18						FC26BH04
839	FC18AD07	AK246648	FC24BA07		AF393266.1			FC25DA09	FC25AF09	LEFL1022AG03	LEFL2019G04						FC26BH11
840	FC18AF07	AK246649	FC24BB05		AF393267.1			FC25DC03	FC25AF10	LEFL1022AH06	LEFL2019I06						FC26CA01
841	FC18AF08	AK246650	FC24BD06		AF393268.1			FC25DH05	FC25AG04	LEFL1022BA06	LEFL2019I23						FC26CA07
842	FC18AH04	AK246651	FC24BE06		AF393269.1			FC26AA05	FC25AG12	LEFL1022BA07	LEFL2019L01						FC26CB12
843	FC18BA05	AK246652	FC24BE07		AF393270.1			FC26AB04	FC25AH03	LEFL1022BB04	LEFL2019N07						FC26CD12
844	FC18BA07	AK246653	FC24BF10		AF393271.1			FC26AC04	FC25AH07	LEFL1022BE05	LEFL2019N17						FC26CE05
845	FC18BB05	AK246654	FC24BH10		AF393272.1			FC26AD08	FC25BA08	LEFL1022BF05	LEFL2020C13						FC26CE10
846	FC18BC02	AK246655	FC24CA10		AF393273.1			FC26AE11	FC25BB08	LEFL1022BF11	LEFL2020D05						FC26DA07
847	FC18BE11	AK246656	FC24CA12		AF393274.1			FC26AG06	FC25BB11	LEFL1022BG06	LEFL2020G10						FC26DB06
848	FC18BF12	AK246657	FC24CF01		AF393275.1			FC26AH04	FC25BC09	LEFL1022BG12	LEFL2020H06						FC26DC06
849	FC18BG01	AK246658	FC24DC12		AF393276.1			FC26AH10	FC25BD07	LEFL1022BH05	LEFL2020H10						FC26DF05
850	FC18CA01	AK246659	FC24DD01		AF393277.1			FC26BC03	FC25BE05	LEFL1022CA06	LEFL2020I01						FC26DF07
851	FC18CA07	AK246660	FC24DD10		AF393278.1			FC26BC06	FC25CA07	LEFL1022CC07	LEFL2020I06						FC26DG07
852	FC18CA12	AK246661	FC24DE01		AF393279.1			FC26BF04	FC25CA08	LEFL1022CD02	LEFL2020J10						FC26DG08
853	FC18CB08	AK246662	FC24DE11		AF393280.1			FC26BG06	FC25CB07	LEFL1022CD04	LEFL2020K20						FC26DH11
854	FC18CB11	AK246663	FC24DF01		AF393281.1			FC26BG09	FC25CC06	LEFL1022CD10	LEFL2020M14						LEFL1001AB11
855	FC18CC03	AK246664	FC24DG07		AF393282.1			FC26BH11	FC25CC07	LEFL1022CE05	LEFL2020M16						LEFL1001AC02
856	FC18CC04	AK246665	FC24DG11		AF393283.1			FC26CA01	FC25CD03	LEFL1022CE12	LEFL2020P15						LEFL1001AC04
857	FC18CD04	AK246666	FC25AB04		AF393284.1			FC26CB12	FC25CF03	LEFL1022CG11	LEFL2021A09						LEFL1001AC09
858	FC18CD07	AK246667	FC25AB05		AF393285.1			FC26CD12	FC25CG01	LEFL1022DA04	LEFL2021A15						LEFL1001AC12
859	FC18CF11	AK246668	FC25AB06		AF393286.1			FC26CE05	FC25CG03	LEFL1022DB05	LEFL2021A19						LEFL1001AD01
860	FC18CG03	AK246669	FC25AC08		AF393287.1			FC26CE10	FC25CG04	LEFL1022DC10	LEFL2021B04						LEFL1001AD07
861	FC18CH08	AK246670	FC25AD05		AF393288.1			FC26DB01	FC25CH05	LEFL1022DD04	LEFL2021B20						LEFL1001AD12
862	FC18DA05	AK246671	FC25AE01		AF393289.1			FC26DB06	FC25DA06	LEFL1022DF06	LEFL2021D11						LEFL1001AE02
863	FC18DB03	AK246672	FC25AE03		AF393290.1			FC26DC06	FC25DA07	LEFL1022DG07	LEFL2021D17						LEFL1001AE11
864	FC18DD02	AK246673	FC25AF05		AF393291.1			FC26DF05	FC25DA09	LEFL1022DG08	LEFL2021O07						LEFL1001AE12
865	FC18DE01	AK246674	FC25AF09		AF393292.1			FC26DF07	FC25DC01	LEFL1023AA03	LEFL2021P07						LEFL1001AF08
866	FC18DF11	AK246675	FC25AF10		AF393293.1			FC26DG08	FC25DC03	LEFL1023AA06	LEFL2022F07						LEFL1001AF11
867	FC18DH01	AK246676	FC25AG04		AF393294.1			FC26DH11	FC25DG07	LEFL1023AC07	LEFL2022H01						LEFL1001AG01
868	FC18DH09	AK246677	FC25AG12		AF393295.1			FC01AH12	FC25DG10	LEFL1023AC09	LEFL2023B20						LEFL1001AG05
869	FC18DH12	AK246678	FC25AH03		AF393296.1			FC02BA05	FC25DH05	LEFL1023AC12	LEFL2023E24						LEFL1001AG07
870	FC19AA08	AK246679	FC25AH07		AF393297.1			FC02BD08	FC26AA01	LEFL1023AD01	LEFL2023I09						LEFL1001AH12
871	FC19AC08	AK246680	FC25BA08		AF393298.1			FC02BE02	FC26AA05	LEFL1023AE08	LEFL2023J18						LEFL1001BA07
872	FC19AE03	AK246681	FC25BB08		AF393299.1			FC02CC08	FC26AA12	LEFL1023AF10	LEFL2023P05						LEFL1001BA11
873	FC19AH05	AK246682	FC25BB11		AF393300.1			FC03AB02	FC26AB04	LEFL1023AG05	LEFL2023P15						LEFL1001BB01
874	FC19BB05	AK246683	FC25BC09		AF393301.1			FC03BF06	FC26AC04	LEFL1023AH04	LEFL2024A01						LEFL1001BB02
875	FC19BC06	AK246684	FC25BD07		AF393302.1			FC03CG01	FC26AD08	LEFL1023BC02	LEFL2024A13						LEFL1001BB05
876	FC19BH05	AK246685	FC25BE05		AF393303.1			FC04AE09	FC26AE11	LEFL1023BC04	LEFL2024E21						LEFL1001BB10
877	FC19BH06	AK246686	FC25CA07		AF393700.3			FC04DB09	FC26AF06	LEFL1023BC06	LEFL2024G14						LEFL1001BB11
878	FC19CA05	AK246687	FC25CA08		AF393701.2			FC05AA06	FC26AG06	LEFL1023BC11	LEFL2024G22						LEFL1001BB12
879	FC19CA08	AK246688	FC25CB07		AF395082.1			FC05BB02	FC26AH04	LEFL1023BD10	LEFL2024I13						LEFL1001BC01
880	FC19CC01	AK246689	FC25CC06		AF395107.1			FC06CB09	FC26AH10	LEFL1023BD11	LEFL2024J15						LEFL1001BC06
881	FC19CC10	AK246690	FC25CC07		AF397011.1			FC06DA10	FC26BA11	LEFL1023BH01	LEFL2024L09						LEFL1001BC07
882	FC19CD08	AK246691	FC25CD03		AF397012.1			FC07BG09	FC26BB09	LEFL1023BH11	LEFL2024M20						LEFL1001BC11
883	FC19CE09	AK246692	FC25CF03		AF397041.1			FC08AD10	FC26BC03	LEFL1023CA05	LEFL2024M21						LEFL1001BD06
884	FC19CG11	AK246693	FC25CG01		AF397042.1			FC08AE09	FC26BF04	LEFL1023CA08	LEFL2024O16						LEFL1001BD09
885	FC19CH12	AK246694	FC25CG03		AF397043.1			FC08BB12	FC26BG06	LEFL1023CB07	LEFL2025A12						LEFL1001BD11
886	FC19DB08	AK246695	FC25CG04		AF397044.1			FC09AH11	FC26BG09	LEFL1023CC11	LEFL2025C17						LEFL1001BE01
887	FC19DB09	AK246696	FC25CH05		AF397220.1			FC10BD03	FC26BH04	LEFL1023CD08	LEFL2025D24						LEFL1001BE04
888	FC19DC06	AK246697	FC25DA06		AF397222.1			FC10CG10	FC26BH11	LEFL1023CD11	LEFL2025I04						LEFL1001BE06
889	FC19DF12	AK246698	FC25DA07		AF397224.1			FC12AG10	FC26CA01	LEFL1023CE10	LEFL2025J19						LEFL1001BE08
890	FC19DG12	AK246699	FC25DA09		AF397228.1			FC12CE05	FC26CA07	LEFL1023CF05	LEFL2025L03						LEFL1001BE11
891	FC19DH07	AK246700	FC25DB10		AF397229.1			FC12CF10	FC26CB12	LEFL1023DE03	LEFL2026C22						LEFL1001BF03
892	FC20AA03	AK246701	FC25DC01		AF397230.1			FC12DE02	FC26CD05	LEFL1023DE09	LEFL2026E06						LEFL1001BF06
893	FC20AA07	AK246702	FC25DC03		AF397231.1			FC12DG05	FC26CD12	LEFL1024AA06	LEFL2026E14						LEFL1001BG11
894	FC20AC09	AK246703	FC25DG07		AF397233.1			FC13DE06	FC26CE05	LEFL1024AA07	LEFL2026H19						LEFL1001BH03
895	FC20AD11	AK246704	FC25DG10		AF397236.1			FC14AB09	FC26CE10	LEFL1024AB01	LEFL2026I03						LEFL1001BH05
896	FC20AF11	AK246705	FC25DH05		AF397242.1			FC15CB02	FC26DA07	LEFL1024AB05	LEFL2026I08						LEFL1001BH06
897	FC20AG12	AK246706	FC26AA01		AF397251.1			FC15CC02	FC26DB01	LEFL1024AD08	LEFL2026L16						LEFL1001BH07
898	FC20AH06	AK246707	FC26AA05		AF397253.1			FC15CE05	FC26DB06	LEFL1024AD10	LEFL2026M19						LEFL1001CA06
899	FC20BB03	AK246708	FC26AA12		AF397255.1			FC15DD02	FC26DC06	LEFL1024AE02	LEFL2026M21						LEFL1001CA08
900	FC20BC04	AK246709	FC26AB04		AF397259.1			FC16CA05	FC26DF05	LEFL1024AG11	LEFL2026O24						LEFL1001CB04
901	FC20BH11	AK246710	FC26AC04		AF397260.1			FC16CG02	FC26DF07	LEFL1024AH01	LEFL2026P13						LEFL1001CC05
902	FC20CA06	AK246711	FC26AD08		AF397261.1			FC16CG08	FC26DG07	LEFL1024AH04	LEFL2027A01						LEFL1001CC11
903	FC20CA12	AK246712	FC26AE11		AF397262.1			FC17BH01	FC26DG08	LEFL1024BA04	LEFL2028A01						LEFL1001CD06
904	FC20CC04	AK246713	FC26AF06		AF397264.1			FC17DE10	FC26DH11	LEFL1024BB04	LEFL2028A10						LEFL1001CE05
905	FC20CG08	AK246714	FC26AG06		AF397267.1			FC17DE12	LEFL1001AB11	LEFL1024BC08	LEFL2028C08						LEFL1001CE07
906	FC20DB09	AK246715	FC26AH04		AF397273.1			FC17DG03	LEFL1001AC02	LEFL1024BD11	LEFL2028E15						LEFL1001CE08
907	FC20DE10	AK246716	FC26AH10		AF404642.1			FC18AF09	LEFL1001AC04	LEFL1024BE06	LEFL2028J14						LEFL1001CE10
908	FC21AB01	AK246717	FC26BA11		AF404643.1			FC18BH01	LEFL1001AC09	LEFL1024BF09	LEFL2028K04						LEFL1001CE11
909	FC21AB12	AK246718	FC26BB09		AF404644.1			FC19AF08	LEFL1001AC11	LEFL1024BG08	LEFL2028N02						LEFL1001CF07
910	FC21AH01	AK246719	FC26BC03		AF404645.1			FC19DG05	LEFL1001AC12	LEFL1024BH04	LEFL2028N03						LEFL1001CF08
911	FC21AH05	AK246720	FC26BC06		AF404646.1			FC19DG11	LEFL1001AD01	LEFL1024CA04	LEFL2029A07						LEFL1001CF09
912	FC21AH09	AK246721	FC26BF04		AF404647.1			FC20DB01	LEFL1001AD07	LEFL1024CB11	LEFL2029B13						LEFL1001CF11
913	FC21BA03	AK246722	FC26BG06		AF404648.1			FC21AH08	LEFL1001AD12	LEFL1024CD05	LEFL2029E19						LEFL1001CF12
914	FC21BB05	AK246723	FC26BG09		AF404649.1			FC22CE01	LEFL1001AE01	LEFL1024CD11	LEFL2029J07						LEFL1001CG08
915	FC21BD03	AK246724	FC26BH04		AF404650.1			FC22DC02	LEFL1001AE02	LEFL1024CF07	LEFL2029K01						LEFL1001CG11
916	FC21BD07	AK246725	FC26BH11		AF404651.1			FC22DE07	LEFL1001AE07	LEFL1024CF09	LEFL2029K18						LEFL1001CH10
917	FC21BH02	AK246726	FC26CA01		AF404652.1			FC25AF10	LEFL1001AE11	LEFL1024CG02	LEFL2029K22						LEFL1001DA01
918	FC21BH05	AK246727	FC26CA07		AF404653.1			FC25DC01	LEFL1001AE12	LEFL1024DA07	LEFL2029N09						LEFL1001DA12
919	FC21BH12	AK246728	FC26CB12		AF404654.1			FC26AA01	LEFL1001AF07	LEFL1024DB07	LEFL2029O04						LEFL1001DB01
920	FC21CA12	AK246729	FC26CD05		AF404655.1			FC26BA11	LEFL1001AF08	LEFL1024DB10	LEFL2030E16						LEFL1001DB02
921	FC21CD01	AK246730	FC26CD12		AF404656.1			FC26DG07	LEFL1001AF11	LEFL1024DC07	LEFL2030H05						LEFL1001DB03
922	FC21CG01	AK246731	FC26CE05		AF404657.1			LEFL1001AC04	LEFL1001AG01	LEFL1024DD08	LEFL2030L04						LEFL1001DC05
923	FC21CG10	AK246732	FC26CE10		AF404658.1			LEFL1001AH12	LEFL1001AG03	LEFL1024DD09	LEFL2031B01						LEFL1001DC08
924	FC21DA12	AK246733	FC26DA07		AF404659.1			LEFL1001BE11	LEFL1001AG05	LEFL1024DE07	LEFL2031D11						LEFL1001DD08
925	FC21DC06	AK246734	FC26DB01		AF404660.1			LEFL1001CA06	LEFL1001AG07	LEFL1024DF03	LEFL2031E04						LEFL1001DD10
926	FC21DC10	AK246735	FC26DB06		AF404661.1			LEFL1001CE11	LEFL1001AH12	LEFL1024DF08	LEFL2031I22						LEFL1001DD12
927	FC21DE07	AK246736	FC26DC06		AF404662.1			LEFL1001DE02	LEFL1001BA05	LEFL1025AC07	LEFL2031J04						LEFL1001DE02
928	FC21DG02	AK246737	FC26DF05		AF404663.1			LEFL1001DE04	LEFL1001BA07	LEFL1025AD01	LEFL2031J05						LEFL1001DE04
929	FC21DH01	AK246738	FC26DF07		AF404664.1			LEFL1001DH11	LEFL1001BA11	LEFL1025AE01	LEFL2031N16						LEFL1001DE12
930	FC22AA12	AK246739	FC26DG07		AF411922.1			LEFL1002BA10	LEFL1001BB01	LEFL1025AF12	LEFL2031O17						LEFL1001DF02
931	FC22BA02	AK246740	FC26DG08		AF418574.1			LEFL1002BD10	LEFL1001BB02	LEFL1025BC03	LEFL2032A20						LEFL1001DF09
932	FC22BB03	AK246741	FC26DH11		AF418575.1			LEFL1002BD11	LEFL1001BB04	LEFL1025BC04	LEFL2032A22						LEFL1001DG06
933	FC22BD11	AK246742	LEFL1001AB04		AF418576.1			LEFL1002CA11	LEFL1001BB05	LEFL1025BD02	LEFL2032A23						LEFL1001DH06
934	FC22BE06	AK246743	LEFL1001AB11		AF418577.1			LEFL1002CB04	LEFL1001BB10	LEFL1025BD05	LEFL2032D24						LEFL1001DH08
935	FC22BF02	AK246744	LEFL1001AC02		AF418580.1			LEFL1002CC02	LEFL1001BB11	LEFL1025BD07	LEFL2032M02						LEFL1001DH11
936	FC22BF07	AK246745	LEFL1001AC04		AF420488.1			LEFL1003AB08	LEFL1001BB12	LEFL1025BE09	LEFL2032M17						LEFL1002AA07
937	FC22BG02	AK246746	LEFL1001AC09		AF425595.1			LEFL1003AG09	LEFL1001BC01	LEFL1025BE12	LEFL2033E13						LEFL1002AA11
938	FC22BH04	AK246747	LEFL1001AC11		AF433210.1			LEFL1003CD08	LEFL1001BC06	LEFL1025BF03	LEFL2033G03						LEFL1002AB03
939	FC22CH02	AK246748	LEFL1001AC12		AF433211.1			LEFL1003CF07	LEFL1001BC07	LEFL1025BF07	LEFL2033G10						LEFL1002AB06
940	FC22DB02	AK246749	LEFL1001AD01		AF433212.1			LEFL1003CG06	LEFL1001BC11	LEFL1025BG11	LEFL2033L23						LEFL1002AB11
941	FC22DB07	AK246750	LEFL1001AD07		AF433213.1			LEFL1003CH11	LEFL1001BD06	LEFL1025BG12	LEFL2033P23						LEFL1002AB12
942	FC22DE01	AK246751	LEFL1001AD12		AF433214.1			LEFL1003DA02	LEFL1001BD09	LEFL1025CB03	LEFL2034C20						LEFL1002AC07
943	FC22DH11	AK246752	LEFL1001AE01		AF433215.1			LEFL1003DB08	LEFL1001BD11	LEFL1025CC08	LEFL2034F01						LEFL1002AC10
944	FC23AA08	AK246753	LEFL1001AE02		AF433216.1			LEFL1003DD02	LEFL1001BE01	LEFL1025CC09	LEFL2034H12						LEFL1002AC11
945	FC23AB01	AK246754	LEFL1001AE07		AF433217.1			LEFL1003DH12	LEFL1001BE04	LEFL1025CD12	LEFL2034I19						LEFL1002AD01
946	FC23AC07	AK246755	LEFL1001AE11		AF433218.1			LEFL1004AB04	LEFL1001BE05	LEFL1025CE06	LEFL2034N21						LEFL1002AD03
947	FC23AC10	AK246756	LEFL1001AE12		AF433219.1			LEFL1004AB10	LEFL1001BE06	LEFL1025CE07	LEFL2034P03						LEFL1002AD07
948	FC23AC12	AK246757	LEFL1001AF07		AF433220.1			LEFL1004CA06	LEFL1001BE07	LEFL1025CF09	LEFL2035A09						LEFL1002AF06
949	FC23AE09	AK246758	LEFL1001AF08		AF433221.1			LEFL1004DE09	LEFL1001BE08	LEFL1025CG02	LEFL2035D05						LEFL1002AF08
950	FC23AF10	AK246759	LEFL1001AF11		AF433222.1			LEFL1005AA03	LEFL1001BE11	LEFL1025CG07	LEFL2035H15						LEFL1002AF10
951	FC23AG02	AK246760	LEFL1001AG01		AF433223.1			LEFL1005BD01	LEFL1001BF03	LEFL1025CH09	LEFL2035O24						LEFL1002AG01
952	FC23AG03	AK246761	LEFL1001AG03		AF433224.1			LEFL1005CC06	LEFL1001BF06	LEFL1025DA08	LEFL2036A04						LEFL1002AG03
953	FC23AH09	AK246762	LEFL1001AG04		AF433225.1			LEFL1005CF07	LEFL1001BG11	LEFL1025DC08	LEFL2036G12						LEFL1002AG04
954	FC23BC03	AK246763	LEFL1001AG05		AF433226.1			LEFL1006AD06	LEFL1001BH03	LEFL1025DE07	LEFL2036K05						LEFL1002AG07
955	FC23CA07	AK246764	LEFL1001AG07		AF433227.1			LEFL1006BF07	LEFL1001BH05	LEFL1025DF05	LEFL2037D04						LEFL1002AG08
956	FC23CB05	AK246765	LEFL1001AH12		AF433228.1			LEFL1006CC03	LEFL1001BH06	LEFL1025DF09	LEFL2037D11						LEFL1002AH01
957	FC23CB08	AK246766	LEFL1001BA05		AF433229.1			LEFL1006CF09	LEFL1001BH07	LEFL1025DG04	LEFL2037H10						LEFL1002AH03
958	FC23CC12	AK246767	LEFL1001BA07		AF433230.1			LEFL1006CH02	LEFL1001CA06	LEFL1025DH01	LEFL2037H13						LEFL1002AH04
959	FC23CD05	AK246768	LEFL1001BA11		AF433231.1			LEFL1006DB05	LEFL1001CA08	LEFL1025DH11	LEFL2037L21						LEFL1002AH05
960	FC23CF11	AK246769	LEFL1001BB01		AF433232.1			LEFL1006DH07	LEFL1001CB04	LEFL1025DH12	LEFL2037L24						LEFL1002AH07
961	FC23CG04	AK246770	LEFL1001BB02		AF433233.1			LEFL1007AB07	LEFL1001CC05	LEFL1026AA11	LEFL2037M17						LEFL1002BA01
962	FC23CG11	AK246771	LEFL1001BB04		AF433234.1			LEFL1007BD02	LEFL1001CC11	LEFL1026AB02	LEFL2038C13						LEFL1002BA07
963	FC23CH08	AK246772	LEFL1001BB05		AF433235.1			LEFL1007BF01	LEFL1001CD06	LEFL1026AC05	LEFL2038D18						LEFL1002BA09
964	FC23CH11	AK246773	LEFL1001BB10		AF433236.1			LEFL1007BG10	LEFL1001CE05	LEFL1026AD03	LEFL2038E01						LEFL1002BA10
965	FC23DE09	AK246774	LEFL1001BB11		AF433237.1			LEFL1007CH06	LEFL1001CE07	LEFL1026BA02	LEFL2038E14						LEFL1002BA11
966	FC23DF11	AK246775	LEFL1001BB12		AF433238.1			LEFL1007CH08	LEFL1001CE08	LEFL1026BA06	LEFL2038K03						LEFL1002BB02
967	FC23DG02	AK246776	LEFL1001BC01		AF433239.1			LEFL1007DC08	LEFL1001CE10	LEFL1026BC02	LEFL2038K19						LEFL1002BB03
968	FC23DG08	AK246777	LEFL1001BC06		AF433240.1			LEFL1007DD11	LEFL1001CE11	LEFL1026BE05	LEFL2038N06						LEFL1002BB08
969	FC23DH06	AK246778	LEFL1001BC07		AF433241.1			LEFL1007DF11	LEFL1001CE12	LEFL1026BG09	LEFL2038N12						LEFL1002BB12
970	FC23DH07	AK246779	LEFL1001BC11		AF433242.1			LEFL1008AD05	LEFL1001CF07	LEFL1026BH04	LEFL2038O13						LEFL1002BC11
971	FC23DH11	AK246780	LEFL1001BD06		AF433243.1			LEFL1008AG06	LEFL1001CF08	LEFL1026CA07	LEFL2039B23						LEFL1002BD02
972	FC24AA05	AK246781	LEFL1001BD09		AF433244.1			LEFL1008DA04	LEFL1001CF09	LEFL1026CB04	LEFL2039C19						LEFL1002BD05
973	FC24AA09	AK246782	LEFL1001BD11		AF433245.1			LEFL1009AA10	LEFL1001CF11	LEFL1026CC12	LEFL2039G17						LEFL1002BD07
974	FC24AD03	AK246783	LEFL1001BE01		AF433246.1			LEFL1009AE12	LEFL1001CF12	LEFL1026CE11	LEFL2039I14						LEFL1002BD10
975	FC24AD09	AK246784	LEFL1001BE04		AF433247.1			LEFL1009BA07	LEFL1001CG08	LEFL1026CF10	LEFL2039J14						LEFL1002BD11
976	FC24AE09	AK246785	LEFL1001BE05		AF433248.1			LEFL1009CA12	LEFL1001CG11	LEFL1026CG06	LEFL2039M04						LEFL1002BD12
977	FC24AF06	AK246786	LEFL1001BE06		AF433249.1			LEFL1009DF04	LEFL1001CH07	LEFL1026CG09	LEFL2040A22						LEFL1002BE01
978	FC24AF08	AK246787	LEFL1001BE07		AF433250.1			LEFL1009DH02	LEFL1001CH10	LEFL1026CH07	LEFL2040B21						LEFL1002BE05
979	FC24AF10	AK246788	LEFL1001BE08		AF433251.1			LEFL1010AB02	LEFL1001DA01	LEFL1026CH08	LEFL2040E09						LEFL1002BE06
980	FC24AH01	AK246789	LEFL1001BE11		AF433252.1			LEFL1010AC09	LEFL1001DA04	LEFL1026DA01	LEFL2040H06						LEFL1002BE07
981	FC24AH08	AK246790	LEFL1001BF03		AF433253.1			LEFL1010BC06	LEFL1001DA05	LEFL1026DA09	LEFL2040K03						LEFL1002BE08
982	FC24BB03	AK246791	LEFL1001BF06		AF433254.1			LEFL1011AH02	LEFL1001DA12	LEFL1026DB04	LEFL2040K22						LEFL1002BE09
983	FC24BD06	AK246792	LEFL1001BG11		AF433255.1			LEFL1011BC01	LEFL1001DB01	LEFL1026DB08	LEFL2040O15						LEFL1002BF02
984	FC24BE06	AK246793	LEFL1001BH03		AF433256.1			LEFL1011BC06	LEFL1001DB02	LEFL1026DC07	LEFL2040P21						LEFL1002BF08
985	FC24BE07	AK246794	LEFL1001BH05		AF433257.1			LEFL1011BD07	LEFL1001DB03	LEFL1026DC09	LEFL2041A07						LEFL1002BF09
986	FC24BG04	AK246795	LEFL1001BH06		AF433258.1			LEFL1012CB02	LEFL1001DC05	LEFL1026DD08	LEFL2041B19						LEFL1002BG11
987	FC24BH10	AK246796	LEFL1001BH07		AF433259.1			LEFL1012CH09	LEFL1001DC08	LEFL1026DH11	LEFL2041D17						LEFL1002BH05
988	FC24CA10	AK246797	LEFL1001BH09		AF433260.1			LEFL1013AD01	LEFL1001DD08	LEFL1027AB01	LEFL2041D24						LEFL1002BH09
989	FC24CA12	AK246798	LEFL1001CA06		AF433261.1			LEFL1013BF02	LEFL1001DD10	LEFL1027AB07	LEFL2041E03						LEFL1002BH11
990	FC24CF01	AK246799	LEFL1001CA08		AF433262.1			LEFL1013CF07	LEFL1001DD12	LEFL1027AC03	LEFL2041K10						LEFL1002CA04
991	FC24DB01	AK246800	LEFL1001CB04		AF433263.1			LEFL1014AG07	LEFL1001DE02	LEFL1027AE01	LEFL2041N20						LEFL1002CA05
992	FC24DC04	AK246801	LEFL1001CC05		AF433264.1			LEFL1014AG08	LEFL1001DE04	LEFL1027AF05	LEFL2041P17						LEFL1002CA08
993	FC24DC12	AK246802	LEFL1001CC11		AF433265.1			LEFL1014BB07	LEFL1001DE09	LEFL1027AF06	LEFL2041P23						LEFL1002CA10
994	FC24DD01	AK246803	LEFL1001CD06		AF433266.1			LEFL1014CD07	LEFL1001DE12	LEFL1027AH02	LEFL2042A07						LEFL1002CA11
995	FC24DD10	AK246804	LEFL1001CE05		AF433267.1			LEFL1014CF05	LEFL1001DF02	LEFL1027BB01	LEFL2042C15						LEFL1002CB04
996	FC24DE11	AK246805	LEFL1001CE07		AF433268.1			LEFL1014DC11	LEFL1001DF09	LEFL1027BB09	LEFL2042F18						LEFL1002CB06
997	FC24DF01	AK246806	LEFL1001CE08		AF433269.1			LEFL1015AG03	LEFL1001DG06	LEFL1027BD06	LEFL2042G13						LEFL1002CB08
998	FC24DG07	AK246807	LEFL1001CE10		AF433270.1			LEFL1015BA02	LEFL1001DH03	LEFL1027BF11	LEFL2042M12						LEFL1002CC08
999	FC24DG11	AK246808	LEFL1001CE11		AF433271.1			LEFL1015BF12	LEFL1001DH06	LEFL1027BG08	LEFL2042P24						LEFL1002CC10
1000	FC25AB06	AK246809	LEFL1001CE12		AF433272.1			LEFL1015BG10	LEFL1001DH08	LEFL1027BG09	LEFL2043A10						LEFL1002CC12
1001	FC25AC05	AK246810	LEFL1001CF07		AF433273.1			LEFL1015BH08	LEFL1001DH11	LEFL1027BG10	LEFL2043D16						LEFL1002CD02
1002	FC25AC08	AK246811	LEFL1001CF08		AF433274.1			LEFL1015CH10	LEFL1002AA07	LEFL1027BG11	LEFL2043G01						LEFL1002CD06
1003	FC25AD05	AK246812	LEFL1001CF09		AF433275.1			LEFL1015DE03	LEFL1002AA11	LEFL1027BH09	LEFL2043I23						LEFL1002CD07
1004	FC25AE03	AK246813	LEFL1001CF11		AF433276.1			LEFL1016BA04	LEFL1002AB03	LEFL1027BH10	LEFL2043L06						LEFL1002CD10
1005	FC25AF03	AK246814	LEFL1001CF12		AF433277.1			LEFL1016CB07	LEFL1002AB06	LEFL1027BH12	LEFL2044A06						LEFL1002CD11
1006	FC25AF05	AK246815	LEFL1001CG07		AF433278.1			LEFL1019AD07	LEFL1002AB11	LEFL1027CA07	LEFL2044A20						LEFL1002CE01
1007	FC25AF09	AK246816	LEFL1001CG08		AF433279.1			LEFL1019AE04	LEFL1002AB12	LEFL1027CB04	LEFL2044D03						LEFL1002CE02
1008	FC25AG04	AK246817	LEFL1001CG11		AF433280.1			LEFL1019AF02	LEFL1002AC07	LEFL1027CC09	LEFL2044H07						LEFL1002CE12
1009	FC25AH07	AK246818	LEFL1001CH07		AF433281.1			LEFL1019BF05	LEFL1002AC08	LEFL1027CC11	LEFL2044J16						LEFL1002CF05
1010	FC25BA08	AK246819	LEFL1001CH10		AF433282.1			LEFL1019DC11	LEFL1002AC10	LEFL1027CF10	LEFL2044M12						LEFL1002CF08
1011	FC25BC09	AK246820	LEFL1001DA01		AF433283.1			LEFL1020CA03	LEFL1002AC11	LEFL1027CG10	LEFL2044M18						LEFL1002CF10
1012	FC25BD07	AK246821	LEFL1001DA04		AF433284.1			LEFL1020CG11	LEFL1002AD01	LEFL1027CH04	LEFL2044M21						LEFL1002CG04
1013	FC25BE05	AK246822	LEFL1001DA05		AF433285.1			LEFL1021CB02	LEFL1002AD03	LEFL1027DB08	LEFL2044P01						LEFL1002CG10
1014	FC25CA04	AK246823	LEFL1001DA12		AF433286.1			LEFL1021CF03	LEFL1002AD07	LEFL1027DC02	LEFL2044P04						LEFL1002CH02
1015	FC25CA08	AK246824	LEFL1001DB01		AF433287.1			LEFL1021CF05	LEFL1002AE07	LEFL1027DF06	LEFL2044P10						LEFL1002CH04
1016	FC25CB07	AK246825	LEFL1001DB02		AF433288.1			LEFL1021DE09	LEFL1002AF06	LEFL1027DF08	LEFL2045C19						LEFL1002DA05
1017	FC25CC06	AK246826	LEFL1001DB03		AF433289.1			LEFL1022AA11	LEFL1002AF08	LEFL1027DG02	LEFL2045D17						LEFL1002DA10
1018	FC25CC07	AK246827	LEFL1001DC05		AF433290.1			LEFL1022BB04	LEFL1002AF10	LEFL1027DG06	LEFL2045F09						LEFL1002DB03
1019	FC25CD03	AK246828	LEFL1001DC08		AF433291.1			LEFL1022BH11	LEFL1002AG01	LEFL1028AA06	LEFL2045H02						LEFL1002DB05
1020	FC25CF03	AK246829	LEFL1001DC09		AF433292.1			LEFL1022CA05	LEFL1002AG03	LEFL1028AB02	LEFL2045I23						LEFL1002DB06
1021	FC25CF09	AK246830	LEFL1001DD08		AF433293.1			LEFL1022CE08	LEFL1002AG04	LEFL1028AB03	LEFL2045N08						LEFL1002DB07
1022	FC25CG01	AK246831	LEFL1001DD10		AF433294.1			LEFL1023BB04	LEFL1002AG07	LEFL1028AB08	LEFL2045N09						LEFL1002DC05
1023	FC25CG03	AK246832	LEFL1001DD12		AF433295.1			LEFL1023BC03	LEFL1002AG08	LEFL1028AC10	LEFL2045N12						LEFL1002DC10
1024	FC25DA06	AK246833	LEFL1001DE02		AF433296.1			LEFL1023CC01	LEFL1002AH01	LEFL1028AE06	LEFL2045P16						LEFL1002DC11
1025	FC25DA07	AK246834	LEFL1001DE04		AF433297.1			LEFL1023CE10	LEFL1002AH03	LEFL1028AF06	LEFL2046F03						LEFL1002DD08
1026	FC25DA09	AK246835	LEFL1001DE09		AF433298.1			LEFL1024AG09	LEFL1002AH04	LEFL1028AG12	LEFL2046H02						LEFL1002DD11
1027	FC25DC03	AK246836	LEFL1001DE12		AF433299.1			LEFL1024AG12	LEFL1002AH05	LEFL1029AA05	LEFL2046P22						LEFL1002DE01
1028	FC25DD03	AK246837	LEFL1001DF02		AF433300.1			LEFL1024BE06	LEFL1002AH07	LEFL1029AA09	LEFL2046P23						LEFL1002DE02
1029	FC25DF06	AK246838	LEFL1001DF09		AF433301.1			LEFL1024BF08	LEFL1002BA01	LEFL1029AE07	LEFL2047F16						LEFL1002DE04
1030	FC25DH05	AK246839	LEFL1001DG06		AF433302.1			LEFL1025DB07	LEFL1002BA07	LEFL1029AF05	LEFL2047I09						LEFL1002DE08
1031	FC25DH07	AK246840	LEFL1001DH03		AF433303.1			LEFL1026BG09	LEFL1002BA09	LEFL1029AG01	LEFL2047I14						LEFL1002DE09
1032	FC26AA05	AK246841	LEFL1001DH06		AF433304.1			LEFL1026BG11	LEFL1002BA10	LEFL1029AG06	LEFL2047P11						LEFL1002DF01
1033	FC26AB04	AK246842	LEFL1001DH08		AF433305.1			LEFL1026DE02	LEFL1002BA11	LEFL1029AH04	LEFL2048A15						LEFL1002DF05
1034	FC26AB10	AK246843	LEFL1001DH11		AF433306.1			LEFL1026DE12	LEFL1002BB02	LEFL1029AH08	LEFL2048B17						LEFL1002DF06
1035	FC26AC04	AK246844	LEFL1002AA07		AF433307.1			LEFL1027AB10	LEFL1002BB03	LEFL1029AH12	LEFL2048C03						LEFL1002DF08
1036	FC26AD08	AK246845	LEFL1002AA09		AF433308.1			LEFL1027AH02	LEFL1002BB08	LEFL1029BC04	LEFL2048D06						LEFL1002DF11
1037	FC26AE07	AK246846	LEFL1002AA11		AF433309.1			LEFL1027AH11	LEFL1002BB12	LEFL1029BC09	LEFL2048I21						LEFL1002DG11
1038	FC26AE11	AK246847	LEFL1002AB03		AF433310.1			LEFL1027BE07	LEFL1002BC11	LEFL1029BD04	LEFL2048J05						LEFL1002DG12
1039	FC26AG06	AK246848	LEFL1002AB06		AF433311.1			LEFL1027BH07	LEFL1002BD02	LEFL1029BD06	LEFL2048L12						LEFL1002DH02
1040	FC26AH04	AK246849	LEFL1002AB11		AF433312.1			LEFL1027CH03	LEFL1002BD05	LEFL1029BE03	LEFL2048L16						LEFL1002DH07
1041	FC26AH10	AK246850	LEFL1002AB12		AF433313.1			LEFL1027DH04	LEFL1002BD07	LEFL1029BE11	LEFL2048M09						LEFL1003AA03
1042	FC26BA03	AK246851	LEFL1002AC07		AF433314.1			LEFL1028AA09	LEFL1002BD09	LEFL1029BF08	LEFL2048P12						LEFL1003AA04
1043	FC26BC03	AK246852	LEFL1002AC08		AF433315.1			LEFL1029BB05	LEFL1002BD10	LEFL1029BF09	LEFL2049E17						LEFL1003AA05
1044	FC26BC06	AK246853	LEFL1002AC10		AF433316.1			LEFL1029CF10	LEFL1002BD11	LEFL1029BG05	LEFL2049G01						LEFL1003AA07
1045	FC26BE12	AK246854	LEFL1002AC11		AF433317.1			LEFL1029DF06	LEFL1002BD12	LEFL1029BH07	LEFL2049H24						LEFL1003AA08
1046	FC26BF04	AK246855	LEFL1002AD01		AF433318.1			LEFL1029DH03	LEFL1002BE01	LEFL1029BH12	LEFL2049I23						LEFL1003AB04
1047	FC26BG06	AK246856	LEFL1002AD03		AF433319.1			LEFL1030AF07	LEFL1002BE05	LEFL1029CB05	LEFL2049J17						LEFL1003AB07
1048	FC26BG09	AK246857	LEFL1002AD06		AF433320.1			LEFL1030AH04	LEFL1002BE06	LEFL1029CC08	LEFL2049L13						LEFL1003AB08
1049	FC26BH11	AK246858	LEFL1002AD07		AF433321.1			LEFL1030AH06	LEFL1002BE07	LEFL1029CE02	LEFL2049O22						LEFL1003AC02
1050	FC26CA01	AK246859	LEFL1002AE07		AF433322.1			LEFL1030BE02	LEFL1002BE08	LEFL1029CE11	LEFL2050A11						LEFL1003AC03
1051	FC26CB12	AK246860	LEFL1002AF06		AF433323.1			LEFL1030CB12	LEFL1002BE09	LEFL1029CF12	LEFL2050B04						LEFL1003AC06
1052	FC26CD12	AK246861	LEFL1002AF08		AF433324.1			LEFL1031BE08	LEFL1002BF02	LEFL1029CG01	LEFL2050B09						LEFL1003AC12
1053	FC26CE05	AK246862	LEFL1002AF10		AF433325.1			LEFL1031CH02	LEFL1002BF08	LEFL1029CH09	LEFL2050B13						LEFL1003AD03
1054	FC26CE10	AK246863	LEFL1002AG01		AF433326.1			LEFL1031DC08	LEFL1002BF09	LEFL1029DA08	LEFL2050G08						LEFL1003AD06
1055	FC26DB01	AK246864	LEFL1002AG03		AF433327.1			LEFL1031DG02	LEFL1002BG06	LEFL1029DE01	LEFL2050I20						LEFL1003AD09
1056	FC26DB06	AK246865	LEFL1002AG04		AF433328.1			LEFL1032AB10	LEFL1002BG11	LEFL1029DE03	LEFL2050L03						LEFL1003AE02
1057	FC26DC06	AK246866	LEFL1002AG07		AF433329.1			LEFL1032AC04	LEFL1002BH04	LEFL1029DE11	LEFL2051B04						LEFL1003AE07
1058	FC26DF05	AK246867	LEFL1002AG08		AF433330.1			LEFL1032AH08	LEFL1002BH05	LEFL1029DF01	LEFL2051D17						LEFL1003AF03
1059	FC26DF07	AK246868	LEFL1002AH01		AF433331.1			LEFL1032BC10	LEFL1002BH09	LEFL1029DF06	LEFL2051I08						LEFL1003AF07
1060	FC26DG08	AK246869	LEFL1002AH03		AF433332.1			LEFL1032DF02	LEFL1002BH11	LEFL1029DG03	LEFL2051J19						LEFL1003AF08
1061	FC26DH11	AK246870	LEFL1002AH04		AF433333.1			LEFL1033AE04	LEFL1002CA04	LEFL1029DG06	LEFL2051M03						LEFL1003AF09
1062	FC01AH12	AK246871	LEFL1002AH05		AF433334.1			LEFL1033AH01	LEFL1002CA05	LEFL1029DG11	LEFL2051N03						LEFL1003AG08
1063	FC02BA05	AK246872	LEFL1002AH07		AF433335.1			LEFL1033BG11	LEFL1002CA08	LEFL1029DH03	LEFL2051N15						LEFL1003AG09
1064	FC02BD08	AK246873	LEFL1002BA01		AF433336.1			LEFL1033CD11	LEFL1002CA10	LEFL1029DH09	LEFL2051P15						LEFL1003AG12
1065	FC02BE02	AK246874	LEFL1002BA07		AF433337.1			LEFL1034DG07	LEFL1002CA11	LEFL1030AC01	LEFL2052C06						LEFL1003AH03
1066	FC02CC03	AK246875	LEFL1002BA09		AF433338.1			LEFL1035AA08	LEFL1002CB04	LEFL1030AE02	LEFL2052D16						LEFL1003AH04
1067	FC02CC08	AK246876	LEFL1002BA10		AF433339.1			LEFL1035AD05	LEFL1002CB06	LEFL1030AE04	LEFL2052D19						LEFL1003AH12
1068	FC03AB02	AK246877	LEFL1002BA11		AF433340.1			LEFL1035BC02	LEFL1002CB08	LEFL1030AE05	LEFL2052D22						LEFL1003BA03
1069	FC03BF06	AK246878	LEFL1002BB02		AF433341.1			LEFL1035CA12	LEFL1002CC02	LEFL1030AH06	LEFL2052J07						LEFL1003BA06
1070	FC03CG01	AK246879	LEFL1002BB03		AF433342.1			LEFL1035CH05	LEFL1002CC07	LEFL1030BA04	LEFL2052J10						LEFL1003BB01
1071	FC04AE09	AK246880	LEFL1002BB08		AF433343.1			LEFL1035DA02	LEFL1002CC08	LEFL1030BC10	LEFL2052O11						LEFL1003BB04
1072	FC04DB09	AK246881	LEFL1002BB12		AF433344.1			LEFL1035DA12	LEFL1002CC10	LEFL1030BD07	LEFL2052P22						LEFL1003BB06
1073	FC05AA06	AK246882	LEFL1002BC11		AF433345.1			LEFL1036AB07	LEFL1002CC12	LEFL1030BD08	LEFL2053A02						LEFL1003BB10
1074	FC05AC09	AK246883	LEFL1002BC12		AF433346.1			LEFL1036BE05	LEFL1002CD02	LEFL1030BG08	LEFL2053A18						LEFL1003BC02
1075	FC05BB02	AK246884	LEFL1002BD02		AF433347.1			LEFL1036CA09	LEFL1002CD06	LEFL1030CA07	LEFL2053F03						LEFL1003BC06
1076	FC06CB09	AK246885	LEFL1002BD05		AF433348.1			LEFL1036CG02	LEFL1002CD07	LEFL1030CB01	LEFL2053G15						LEFL1003BC11
1077	FC06DA10	AK246886	LEFL1002BD07		AF433349.1			LEFL1037AH02	LEFL1002CD10	LEFL1030CF06	LEFL2053I05						LEFL1003BD05
1078	FC07BG09	AK246887	LEFL1002BD09		AF433350.1			LEFL1037BE07	LEFL1002CD11	LEFL1030CG02	LEFL2053K11						LEFL1003BD07
1079	FC08AD10	AK246888	LEFL1002BD10		AF433351.1			LEFL1037BH10	LEFL1002CE01	LEFL1030DB02	LEFL2053L05						LEFL1003BD10
1080	FC08AE09	AK246889	LEFL1002BD11		AF433352.1			LEFL1037CA08	LEFL1002CE02	LEFL1030DC11	LEFL2053N06						LEFL1003BD11
1081	FC08BB12	AK246890	LEFL1002BD12		AF433353.1			LEFL1037CE01	LEFL1002CE12	LEFL1030DE04	LEFL2053O09						LEFL1003BE03
1082	FC09AH11	AK246891	LEFL1002BE01		AF433354.1			LEFL1037CE03	LEFL1002CF05	LEFL1030DG08	LEFL2054H01						LEFL1003BE07
1083	FC10AD04	AK246892	LEFL1002BE05		AF433355.1			LEFL1037DA09	LEFL1002CF08	LEFL1031AA01	LEFL2054J09						LEFL1003BE08
1084	FC10BD03	AK246893	LEFL1002BE06		AF433356.1			LEFL1037DE12	LEFL1002CF10	LEFL1031AA04	LEFL2054K15						LEFL1003BE09
1085	FC10CG10	AK246894	LEFL1002BE07		AF433357.1			LEFL1037DF07	LEFL1002CG04	LEFL1031AB10	LEFL2055A12						LEFL1003BE11
1086	FC12AG10	AK246895	LEFL1002BE08		AF433358.1			LEFL1038AA03	LEFL1002CG10	LEFL1031AC11	LEFL2055C17						LEFL1003BE12
1087	FC12AH10	AK246896	LEFL1002BE09		AF433359.1			LEFL1038AC08	LEFL1002CH02	LEFL1031AE01	LEFL2055H04						LEFL1003BF08
1088	FC12CE05	AK246897	LEFL1002BF02		AF433360.1			LEFL1038AG12	LEFL1002CH04	LEFL1031AG02	LEFL2055P13						LEFL1003BF09
1089	FC12CF10	AK246898	LEFL1002BF08		AF433361.1			LEFL1038BC03	LEFL1002DA05	LEFL1031AG07	LEFL3003M05						LEFL1003BG01
1090	FC12DE02	AK246899	LEFL1002BF09		AF433362.1			LEFL1038BG08	LEFL1002DA10	LEFL1031AG08	LEFL3005F19						LEFL1003BG06
1091	FC12DG05	AK246900	LEFL1002BG06		AF433363.1			LEFL1039AA01	LEFL1002DB03	LEFL1031AH11	LEFL3007I24						LEFL1003BG11
1092	FC13DE06	AK246901	LEFL1002BG11		AF433364.1			LEFL1039BD04	LEFL1002DB05	LEFL1031BB11	LEFL3009A12						LEFL1003BH01
1093	FC14AB09	AK246902	LEFL1002BH02		AF433365.1			LEFL1039CH11	LEFL1002DB06	LEFL1031BC04	LEFL3011G13						LEFL1003BH10
1094	FC15CB02	AK246903	LEFL1002BH04		AF433366.1			LEFL1039DC04	LEFL1002DB07	LEFL1031BC05	LEFL3015G10						LEFL1003BH11
1095	FC15CC02	AK246904	LEFL1002BH05		AF433367.1			LEFL1040AA03	LEFL1002DB08	LEFL1031BD05	LEFL3027D01						LEFL1003CA02
1096	FC15CD08	AK246905	LEFL1002BH09		AF433368.1			LEFL1040AA05	LEFL1002DB10	LEFL1031BD12	LEFL3031H12						LEFL1003CA06
1097	FC15CE05	AK246906	LEFL1002BH11		AF433369.1			LEFL1040BD10	LEFL1002DC05	LEFL1031BE02	LEFL3031O05						LEFL1003CA11
1098	FC15DD02	AK246907	LEFL1002CA04		AF433370.1			LEFL1041CA04	LEFL1002DC10	LEFL1031BH02	LEFL3032M10						LEFL1003CA12
1099	FC15DE09	AK246908	LEFL1002CA05		AF433371.1			LEFL1041CF04	LEFL1002DC11	LEFL1031CA04	LEFL3033O17						LEFL1003CB02
1100	FC16CA05	AK246909	LEFL1002CA08		AF433372.1			LEFL1042BE05	LEFL1002DD08	LEFL1031CA10	LEFL3035H09						LEFL1003CB05
1101	FC16CG02	AK246910	LEFL1002CA10		AF433373.1			LEFL1042BF05	LEFL1002DD11	LEFL1031CD01	LEFL3039N22						LEFL1003CB07
1102	FC16CG08	AK246911	LEFL1002CA11		AF433374.1			LEFL1043AF09	LEFL1002DE01	LEFL1031CE12	LEFL3045G20						LEFL1003CB08
1103	FC17BH01	AK246912	LEFL1002CB04		AF433375.1			LEFL1043AH01	LEFL1002DE02	LEFL1031CF01	LEFL3050B04						LEFL1003CB09
1104	FC17DE10	AK246913	LEFL1002CB06		AF433376.1			LEFL1043BB03	LEFL1002DE04	LEFL1031CF02	LEFL3052C02						LEFL1003CB11
1105	FC17DE12	AK246914	LEFL1002CB08		AF433377.1			LEFL1043DF11	LEFL1002DE08	LEFL1031CF06	LEFL3053J17						LEFL1003CC04
1106	FC17DG03	AK246915	LEFL1002CC02		AF433378.1			LEFL1044AE11	LEFL1002DE09	LEFL1031CH04	LEFL3054L10						LEFL1003CC06
1107	FC18AF09	AK246916	LEFL1002CC07		AF433379.1			LEFL1044BA02	LEFL1002DF01	LEFL1031DA08	LEFL3062O21						LEFL1003CC07
1108	FC18BH01	AK246917	LEFL1002CC08		AF433380.1			LEFL1044BA08	LEFL1002DF05	LEFL1031DA12	LEFL3065H07						LEFL1003CC11
1109	FC18DH07	AK246918	LEFL1002CC09		AF433381.1			LEFL1044CB06	LEFL1002DF06	LEFL1031DE01	LEFL3065O09						LEFL1003CC12
1110	FC19AF08	AK246919	LEFL1002CC10		AF433382.1			LEFL1044CC03	LEFL1002DF08	LEFL1031DE04	LEFL3065O10						LEFL1003CD03
1111	FC19BA12	AK246920	LEFL1002CC12		AF433383.1			LEFL1045CD05	LEFL1002DF11	LEFL1031DF02	LEFL3066L03						LEFL1003CD04
1112	FC19BB07	AK246921	LEFL1002CD02		AF433384.1			LEFL1045DB01	LEFL1002DG11	LEFL1031DG02	LEFL3066N13						LEFL1003CD05
1113	FC19DC10	AK246922	LEFL1002CD06		AF433385.1			LEFL1045DC11	LEFL1002DG12	LEFL1032AA11	LEFL3067D08						LEFL1003CD06
1114	FC19DG05	AK246923	LEFL1002CD07		AF433386.1			LEFL1046AF09	LEFL1002DH01	LEFL1032AC04	LEFL3075N18						LEFL1003CD08
1115	FC19DG11	AK246924	LEFL1002CD10		AF433387.1			LEFL1046AF11	LEFL1002DH02	LEFL1032AC10	LEFL3075O09						LEFL1003CE03
1116	FC20DB01	AK246925	LEFL1002CD11		AF433388.1			LEFL1046BG02	LEFL1002DH07	LEFL1032AC12	LEFL3077G15						LEFL1003CE08
1117	FC21AH08	AK246926	LEFL1002CE01		AF433389.1			LEFL1046DE06	LEFL1003AA03	LEFL1032AE02	LEFL3077N19						LEFL1003CE12
1118	FC22CE01	AK246927	LEFL1002CE02		AF433390.1			LEFL1046DH07	LEFL1003AA04	LEFL1032AE03	LEFL3078B07						LEFL1003CF01
1119	FC22DC02	AK246928	LEFL1002CE12		AF433391.1			LEFL1047BC06	LEFL1003AA05	LEFL1032AE06	LEFL3078O21						LEFL1003CF03
1120	FC22DE07	AK246929	LEFL1002CF05		AF433392.1			LEFL1047CC11	LEFL1003AA07	LEFL1032AE10	LEFL3081P23						LEFL1003CF07
1121	FC25AF10	AK246930	LEFL1002CF08		AF433393.1			LEFL1048CD07	LEFL1003AA08	LEFL1032AE11	LEFL3095G03						LEFL1003CF10
1122	FC25BH12	AK246931	LEFL1002CF10		AF433394.1			LEFL1048DC09	LEFL1003AB04	LEFL1032AF07	LEFL3095G22						LEFL1003CG02
1123	FC25DC01	AK246932	LEFL1002CG04		AF433395.1			LEFL1048DD12	LEFL1003AB07	LEFL1032AH04	LEFL3100L22						LEFL1003CG06
1124	FC26AA01	AK246933	LEFL1002CG10		AF433396.1			LEFL1049BA08	LEFL1003AB08	LEFL1032AH06	LEFL3102B02						LEFL1003CG07
1125	FC26BA11	AK246934	LEFL1002CH02		AF433397.1			LEFL1049BG09	LEFL1003AC02	LEFL1032AH08	LEFL3106F21						LEFL1003CG10
1126	FC26DG07	AK246935	LEFL1002CH04		AF433398.1			LEFL1049CG02	LEFL1003AC03	LEFL1032AH11	LEFL3106G21						LEFL1003CG12
1127	LEFL1001AC04	AK246936	LEFL1002DA05		AF433399.1			LEFL1049CG09	LEFL1003AC06	LEFL1032BC01	LEFL3106K19						LEFL1003CH03
1128	LEFL1001AH12	AK246937	LEFL1002DA10		AF433400.1			LEFL1049DB09	LEFL1003AC08	LEFL1032BD12	LEFL3106L17						LEFL1003CH05
1129	LEFL1001BE11	AK246938	LEFL1002DB03		AF433401.1			LEFL1049DE06	LEFL1003AC09	LEFL1032BE02	LEFL3107J09						LEFL1003CH06
1130	LEFL1001CA06	AK246939	LEFL1002DB05		AF433402.1			LEFL1050AF01	LEFL1003AC12	LEFL1032BE04	LEFL3123H23						LEFL1003CH11
1131	LEFL1001CE11	AK246940	LEFL1002DB06		AF433403.1			LEFL1050BB08	LEFL1003AD03	LEFL1032BH04	LEFL3124L18						LEFL1003DA02
1132	LEFL1001DE02	AK246941	LEFL1002DB07		AF433404.1			LEFL1050CG08	LEFL1003AD06	LEFL1032BH11	LEFL3124N02						LEFL1003DA05
1133	LEFL1001DE04	AK246942	LEFL1002DB08		AF433405.1			LEFL1051AG04	LEFL1003AD09	LEFL1032CA10	LEFL3124P23						LEFL1003DA07
1134	LEFL1001DH11	AK246943	LEFL1002DB10		AF433406.1			LEFL1051BC08	LEFL1003AE02	LEFL1032CE07	LEFL3125N04						LEFL1003DA12
1135	LEFL1002AD06	AK246944	LEFL1002DC05		AF433407.1			LEFL1051BE12	LEFL1003AE05	LEFL1032CF09	LEFL3127B16						LEFL1003DB02
1136	LEFL1002BA10	AK246945	LEFL1002DC10		AF433408.1			LEFL1051DD07	LEFL1003AE07	LEFL1032DA08	LEFL3128H21						LEFL1003DB07
1137	LEFL1002BD10	AK246946	LEFL1002DC11		AF433409.1			LEFL1052CE09	LEFL1003AF03	LEFL1032DB06	LEFL3130G04						LEFL1003DB08
1138	LEFL1002BD11	AK246947	LEFL1002DD08		AF433410.1			LEFL1052DH10	LEFL1003AF07	LEFL1032DB10	LEFL3131N12						LEFL1003DB11
1139	LEFL1002CA11	AK246948	LEFL1002DD11		AF433411.1			LEFL1053BG05	LEFL1003AF08	LEFL1032DC09	LEFL3132A18						LEFL1003DB12
1140	LEFL1002CB04	AK246949	LEFL1002DE01		AF433412.1			LEFL1053DH05	LEFL1003AF09	LEFL1032DD01	LEFL3132C07						LEFL1003DD02
1141	LEFL1002CC02	AK246950	LEFL1002DE02		AF433413.1			LEFL1054CD11	LEFL1003AG08	LEFL1032DD04	LEFL3139K05						LEFL1003DD08
1142	LEFL1003AB08	AK246951	LEFL1002DE04		AF433414.1			LEFL1054CE01	LEFL1003AG09	LEFL1032DD09	LEFL3139O11						LEFL1003DD10
1143	LEFL1003AG09	AK246952	LEFL1002DE08		AF433415.1			LEFL1054DC05	LEFL1003AG12	LEFL1032DD10	LEFL3140B15						LEFL1003DD11
1144	LEFL1003CD08	AK246953	LEFL1002DE09		AF433416.1			LEFL1054DD10	LEFL1003AH03	LEFL1032DF02	LEFL3141C13						LEFL1003DD12
1145	LEFL1003CF05	AK246954	LEFL1002DF01		AF433417.1			LEFL1054DF08	LEFL1003AH04	LEFL1032DF09	LEFL3142J03						LEFL1003DE02
1146	LEFL1003CF07	AK246955	LEFL1002DF05		AF433418.1			LEFL1055BF06	LEFL1003AH12	LEFL1032DG11	LEFL3142M05						LEFL1003DE03
1147	LEFL1003CG06	AK246956	LEFL1002DF06		AF433419.1			LEFL1055DF09	LEFL1003BA03	LEFL1032DG12	LEFL3142M06						LEFL1003DE04
1148	LEFL1003CH11	AK246957	LEFL1002DF08		AF433420.1			LEFL1056BD07	LEFL1003BA06	LEFL1032DH02	LEFL3144A01						LEFL1003DE08
1149	LEFL1003DA02	AK246958	LEFL1002DF11		AF433421.1			LEFL1057DF05	LEFL1003BA10	LEFL1032DH03	LEFL3144F08						LEFL1003DE09
1150	LEFL1003DB08	AK246959	LEFL1002DG01		AF433422.1			LEFL1058BF05	LEFL1003BB01	LEFL1032DH04	LEFL3144F20						LEFL1003DE10
1151	LEFL1003DD02	AK246960	LEFL1002DG11		AF433423.1			LEFL1058CD07	LEFL1003BB04	LEFL1032DH06	LEFL3144G10						LEFL1003DF01
1152	LEFL1003DH12	AK246961	LEFL1002DG12		AF433424.1			LEFL1060AD03	LEFL1003BB06	LEFL1032DH10	LEFL3144I13						LEFL1003DF02
1153	LEFL1004AB04	AK246962	LEFL1002DH01		AF433425.1			LEFL1060AD11	LEFL1003BB10	LEFL1033AA05	LEFL3144M22						LEFL1003DG01
1154	LEFL1004AB10	AK246963	LEFL1002DH02		AF439326.1			LEFL1060CD07	LEFL1003BC01	LEFL1033AA07	LEFL3145B07						LEFL1003DH10
1155	LEFL1004CA06	AK246964	LEFL1002DH07		AF439327.1			LEFL1061CH08	LEFL1003BC02	LEFL1033AB07	LEFL3145E18						LEFL1003DH12
1156	LEFL1004CC07	AK246965	LEFL1003AA03		AF439328.1			LEFL1061DE07	LEFL1003BC05	LEFL1033AB11	LEFL3145F04						LEFL1004AA05
1157	LEFL1004DE09	AK246966	LEFL1003AA04		AF439329.1			LEFL1062AC01	LEFL1003BC06	LEFL1033AC04	LEFL3145N09						LEFL1004AA10
1158	LEFL1005AA03	AK246967	LEFL1003AA05		AF439330.1			LEFL1062BG05	LEFL1003BC10	LEFL1033AD03	LEFL3145O03						LEFL1004AA11
1159	LEFL1005BD01	AK246968	LEFL1003AA07		AF439331.1			LEFL1062CB10	LEFL1003BC11	LEFL1033AD07	LEFL3145P07						LEFL1004AB04
1160	LEFL1005CC06	AK246969	LEFL1003AA08		AF439332.1			LEFL1062CG05	LEFL1003BD05	LEFL1033AD12	LEFL3146I24						LEFL1004AB08
1161	LEFL1005CF07	AK246970	LEFL1003AB04		AF439333.1			LEFL1062CG12	LEFL1003BD07	LEFL1033AE03	LEFL3146M10						LEFL1004AB10
1162	LEFL1006AD06	AK246971	LEFL1003AB07		AF439334.1			LEFL1062DB01	LEFL1003BD10	LEFL1033AE04	LEFL3146O01						LEFL1004AB11
1163	LEFL1006BF07	AK246972	LEFL1003AB08		AF439335.1			LEFL1063BE01	LEFL1003BD11	LEFL1033AE07	LEFL3146P19						LEFL1004AC05
1164	LEFL1006CC03	AK246973	LEFL1003AB10		AF439336.1			LEFL1063CE06	LEFL1003BE03	LEFL1033AF04	LEFL3147A19						LEFL1004AC08
1165	LEFL1006CF09	AK246974	LEFL1003AC02		AF439337.1			LEFL1063CG05	LEFL1003BE07	LEFL1033AF05	LEFL3147H11						LEFL1004AD04
1166	LEFL1006CH02	AK246975	LEFL1003AC03		AF440525.1			LEFL1063CH09	LEFL1003BE08	LEFL1033AG03	LEFL3147M08						LEFL1004AD05
1167	LEFL1006DB05	AK246976	LEFL1003AC06		AF440526.1			LEFL1063DB08	LEFL1003BE09	LEFL1033AH02	LEFL3147O23						LEFL1004AD07
1168	LEFL1006DH07	AK246977	LEFL1003AC08		AF440527.1			LEFL1063DD09	LEFL1003BE11	LEFL1033AH05	LEFL3148C10						LEFL1004AD10
1169	LEFL1007AB07	AK246978	LEFL1003AC09		AF440528.1			LEFL1063DG02	LEFL1003BE12	LEFL1033AH07	LEFL3148J21						LEFL1004AD12
1170	LEFL1007AF02	AK246979	LEFL1003AC12		AF440529.1			LEFL1064BF06	LEFL1003BF07	LEFL1033AH10	LEFL3153A24						LEFL1004AE08
1171	LEFL1007BD02	AK246980	LEFL1003AD03		AF440530.1			LEFL1065AE01	LEFL1003BF08	LEFL1033BA06	LEFL3153K21						LEFL1004AF05
1172	LEFL1007BF01	AK246981	LEFL1003AD06		AF440531.1			LEFL1065CC06	LEFL1003BF09	LEFL1033BA09	LEFL3154A01						LEFL1004AF07
1173	LEFL1007BG10	AK246982	LEFL1003AD09		AF440532.1			LEFL1065DD04	LEFL1003BG01	LEFL1033BB06	LEFL3154D09						LEFL1004AF11
1174	LEFL1007CH06	AK246983	LEFL1003AE02		AF440533.1			LEFL1065DF09	LEFL1003BG06	LEFL1033BC01	LEFL3154F09						LEFL1004AG04
1175	LEFL1007CH08	AK246984	LEFL1003AE05		AF440534.1			LEFL1066BG01	LEFL1003BG11	LEFL1033BC04	LEFL3154M10						LEFL1004AG06
1176	LEFL1007DC08	AK246985	LEFL1003AE07		AF440535.1			LEFL1066BG11	LEFL1003BH01	LEFL1033BC11	LEFL3155J17						LEFL1004AG07
1177	LEFL1007DD11	AK246986	LEFL1003AF03		AF440536.1			LEFL1066DH02	LEFL1003BH05	LEFL1033BD03	LEFL3156D02						LEFL1004BA01
1178	LEFL1007DF11	AK246987	LEFL1003AF07		AF440537.1			LEFL1067AG04	LEFL1003BH10	LEFL1033BD04	LEFL3157B06						LEFL1004BA08
1179	LEFL1008AD05	AK246988	LEFL1003AF08		AF440538.1			LEFL1067CD08	LEFL1003BH11	LEFL1033BE03	LEFL3157E10						LEFL1004BA10
1180	LEFL1008AG06	AK246989	LEFL1003AF09		AF440539.1			LEFL1067CD12	LEFL1003CA02	LEFL1033BE04	LEFL3157N02						LEFL1004BA11
1181	LEFL1008BF12	AK246990	LEFL1003AG08		AF440540.1			LEFL1067CF07	LEFL1003CA06	LEFL1033BE07	LEFL3157N10						LEFL1004BB04
1182	LEFL1008DA04	AK246991	LEFL1003AG09		AF440541.1			LEFL1067CG10	LEFL1003CA11	LEFL1033BE09	LEFL3158C17						LEFL1004BB10
1183	LEFL1008DF03	AK246992	LEFL1003AG12		AF440542.1			LEFL1068CA12	LEFL1003CA12	LEFL1033BF02	LEFL3158D09						LEFL1004BC03
1184	LEFL1009AA10	AK246993	LEFL1003AH03		AF440543.1			LEFL1068DD11	LEFL1003CB02	LEFL1033BF04	LEFL3158E22						LEFL1004BC05
1185	LEFL1009AE12	AK246994	LEFL1003AH04		AF440544.1			LEFL1070AA05	LEFL1003CB05	LEFL1033BF08	LEFL3158L24						LEFL1004BC10
1186	LEFL1009BA07	AK246995	LEFL1003AH12		AF440545.1			LEFL1070AG04	LEFL1003CB07	LEFL1033BG01	LEFL3159C13						LEFL1004BC11
1187	LEFL1009CA12	AK246996	LEFL1003BA02		AF440546.1			LEFL1070AH01	LEFL1003CB08	LEFL1033BG11	LEFL3159D10						LEFL1004BC12
1188	LEFL1009DF04	AK246997	LEFL1003BA03		AF440547.1			LEFL1070BA03	LEFL1003CB09	LEFL1033BH05	LEFL3160E10						LEFL1004BD01
1189	LEFL1009DH02	AK246998	LEFL1003BA06		AF440548.1			LEFL1070BH10	LEFL1003CB11	LEFL1033BH07	LEFL3160L20						LEFL1004BD02
1190	LEFL1010AB02	AK246999	LEFL1003BA10		AF440549.1			LEFL1070DF06	LEFL1003CC04	LEFL1033CA11	LEFL3161J20						LEFL1004BD04
1191	LEFL1010AC09	AK247000	LEFL1003BB01		AF440550.1			LEFL1071DA09	LEFL1003CC06	LEFL1033CB07	LEFL3161K11						LEFL1004BD05
1192	LEFL1010BC06	AK247001	LEFL1003BB04		AF440551.1			LEFL1071DG08	LEFL1003CC07	LEFL1033CG06	LEFL3162F20						LEFL1004BD07
1193	LEFL1010CE12	AK247002	LEFL1003BB05		AF440552.1			LEFL1071DH05	LEFL1003CC11	LEFL1033CH08	LEFL3162K07						LEFL1004BD10
1194	LEFL1010DB04	AK247003	LEFL1003BB06		AF440553.1			LEFL1072BD04	LEFL1003CC12	LEFL1033DD01	LEFL3162M17						LEFL1004BD12
1195	LEFL1011AH02	AK247004	LEFL1003BB08		AF440554.1			LEFL1072DB01	LEFL1003CD03	LEFL1033DF01	LEFL3164A17						LEFL1004BE05
1196	LEFL1011BC01	AK247005	LEFL1003BB10		AF440555.1			LEFL1073DD04	LEFL1003CD04	LEFL1033DH01	LEFL3164E10						LEFL1004BE08
1197	LEFL1011BC06	AK247006	LEFL1003BC01		AF440556.1			LEFL1074AF07	LEFL1003CD05	LEFL1033DH02	LEFL3164G08						LEFL1004BE11
1198	LEFL1011BD07	AK247007	LEFL1003BC02		AF440557.1			LEFL1074AG08	LEFL1003CD06	LEFL1034AA03	LEFL3164H04						LEFL1004BF03
1199	LEFL1012CB02	AK247008	LEFL1003BC05		AF440558.1			LEFL1074BB03	LEFL1003CD08	LEFL1034AA08	LEFL3164I23						LEFL1004BF05
1200	LEFL1012CG10	AK247009	LEFL1003BC06		AF440559.1			LEFL1074BE11	LEFL1003CE03	LEFL1034AC03	LEFL3164K05						LEFL1004BF07
1201	LEFL1012CH09	AK247010	LEFL1003BC10		AF440560.1			LEFL1074DB05	LEFL1003CE08	LEFL1034AC07	LEFL3164K08						LEFL1004BF08
1202	LEFL1012DG09	AK247011	LEFL1003BC11		AF440561.1			LEFL1075BA07	LEFL1003CE12	LEFL1034AD06	LEFL3166E14						LEFL1004BF09
1203	LEFL1013AD01	AK247012	LEFL1003BD05		AF440562.1			LEFL1075DA12	LEFL1003CF01	LEFL1034AF01	LEFL3166H16						LEFL1004BF10
1204	LEFL1013BF02	AK247013	LEFL1003BD07		AF440563.1			LEFL1075DF05	LEFL1003CF03	LEFL1034AF03	LEFL3167G04						LEFL1004BF11
1205	LEFL1013CF07	AK247014	LEFL1003BD10		AF440564.1			LEFL1076AB04	LEFL1003CF04	LEFL1034AF04	LEFL3168M16						LEFL1004BG04
1206	LEFL1013DE12	AK247015	LEFL1003BD11		AF440565.1			LEFL1076AF06	LEFL1003CF07	LEFL1034AF09	LEFL3168N22						LEFL1004BG07
1207	LEFL1014AG07	AK247016	LEFL1003BE03		AF440566.1			LEFL1076CC08	LEFL1003CF10	LEFL1034AG02							LEFL1004BG12
1208	LEFL1014AG08	AK247017	LEFL1003BE07		AF443071.1			LEFL1076DB03	LEFL1003CG02	LEFL1034BB12							LEFL1004BH01
1209	LEFL1014BB04	AK247018	LEFL1003BE08		AF450092.1			LEFL1077BB02	LEFL1003CG06	LEFL1034BG02							LEFL1004CA05
1210	LEFL1014BB07	AK247019	LEFL1003BE09		AF455406.1			LEFL1077BB10	LEFL1003CG07	LEFL1034BG06							LEFL1004CA06
1211	LEFL1014CD07	AK247020	LEFL1003BE11		AF455441.1			LEFL1078CE11	LEFL1003CG10	LEFL1034BH06							LEFL1004CA08
1212	LEFL1014CF05	AK247021	LEFL1003BE12		AF455444.1			LEFL1078DC09	LEFL1003CG12	LEFL1034CB02							LEFL1004CA10
1213	LEFL1014DC11	AK247022	LEFL1003BF07		AF455448.1			LEFL1078DD01	LEFL1003CH03	LEFL1034CB11							LEFL1004CB01
1214	LEFL1015AG03	AK247023	LEFL1003BF08		AF455506.1			LEFL1078DG10	LEFL1003CH05	LEFL1034CD01							LEFL1004CB07
1215	LEFL1015BA02	AK247024	LEFL1003BF09		AF455516.1			LEFL1079AB04	LEFL1003CH06	LEFL1034CD04							LEFL1004CB09
1216	LEFL1015BF12	AK247025	LEFL1003BG01		AF455537.1			LEFL1079AB06	LEFL1003CH11	LEFL1034CF06							LEFL1004CB10
1217	LEFL1015BG10	AK247026	LEFL1003BG06		AF455539.1			LEFL1079AE02	LEFL1003DA02	LEFL1034DB12							LEFL1004CB12
1218	LEFL1015BH08	AK247027	LEFL1003BG11		AF455540.1			LEFL1079BG05	LEFL1003DA05	LEFL1034DC02							LEFL1004CC03
1219	LEFL1015CH10	AK247028	LEFL1003BH01		AF484941.1			LEFL1080AB12	LEFL1003DA07	LEFL1034DC06							LEFL1004CD02
1220	LEFL1015DE03	AK247029	LEFL1003BH05		AF489110.2			LEFL1080AE04	LEFL1003DA12	LEFL1034DE12							LEFL1004CD04
1221	LEFL1016BA04	AK247030	LEFL1003BH10		AF491867.1			LEFL1080AH04	LEFL1003DB02	LEFL1034DF02							LEFL1004CD05
1222	LEFL1016CB07	AK247031	LEFL1003BH11		AF491868.1			LEFL1080BE02	LEFL1003DB04	LEFL1034DF09							LEFL1004CD07
1223	LEFL1017BD01	AK247032	LEFL1003CA02		AF491869.1			LEFL1081AA02	LEFL1003DB07	LEFL1034DG01							LEFL1004CE03
1224	LEFL1017BF08	AK247033	LEFL1003CA06		AF491870.1			LEFL1081DC03	LEFL1003DB08	LEFL1034DH05							LEFL1004CF04
1225	LEFL1019AD07	AK247034	LEFL1003CA09		AF492012.1			LEFL1085CA07	LEFL1003DB09	LEFL1034DH06							LEFL1004CF06
1226	LEFL1019AE04	AK247035	LEFL1003CA11		AF492013.1			LEFL1086AD11	LEFL1003DB11	LEFL1035AA07							LEFL1004CF07
1227	LEFL1019AF02	AK247036	LEFL1003CA12		AF492014.1			LEFL1086AE06	LEFL1003DB12	LEFL1035AA08							LEFL1004CF11
1228	LEFL1019BF05	AK247037	LEFL1003CB02		AF492450.1			LEFL1086AG06	LEFL1003DC02	LEFL1035AA10							LEFL1004CG06
1229	LEFL1019DC11	AK247038	LEFL1003CB05		AF492451.1			LEFL1086AG10	LEFL1003DD02	LEFL1035AB06							LEFL1004CH04
1230	LEFL1020CA03	AK247039	LEFL1003CB06		AF492461.1			LEFL1086BD03	LEFL1003DD08	LEFL1035AD10							LEFL1004CH09
1231	LEFL1020CG11	AK247040	LEFL1003CB07		AF500083.1			LEFL1086BG12	LEFL1003DD10	LEFL1035AD11							LEFL1004CH10
1232	LEFL1021CB02	AK247041	LEFL1003CB08		AF521104.1			LEFL1087BD03	LEFL1003DD11	LEFL1035AE02							LEFL1004DA03
1233	LEFL1021CF03	AK247042	LEFL1003CB09		AF534877.1			LEFL1087BD07	LEFL1003DD12	LEFL1035AG05							LEFL1004DA09
1234	LEFL1021CF05	AK247043	LEFL1003CB11		AF538623.1			LEFL1087CG06	LEFL1003DE02	LEFL1035AH07							LEFL1004DB03
1235	LEFL1021DE09	AK247044	LEFL1003CC04		AF541874.1			LEFL1087CG07	LEFL1003DE03	LEFL1035BA12							LEFL1004DB06
1236	LEFL1022AA11	AK247045	LEFL1003CC06		AF546133.1			LEFL1088AD09	LEFL1003DE04	LEFL1035BB06							LEFL1004DB07
1237	LEFL1022BB04	AK247046	LEFL1003CC07		AF546138.1			LEFL1088CE12	LEFL1003DE08	LEFL1035BD04							LEFL1004DB10
1238	LEFL1022BG02	AK247047	LEFL1003CC11		AF547217.1			LEFL1088DA02	LEFL1003DE09	LEFL1035BD05							LEFL1004DB11
1239	LEFL1022BH11	AK247048	LEFL1003CC12		AF547218.1			LEFL1088DF09	LEFL1003DE10	LEFL1035BD07							LEFL1004DD01
1240	LEFL1022CA05	AK247049	LEFL1003CD03		AF547219.1			LEFL1089AB05	LEFL1003DF01	LEFL1035BE09							LEFL1004DD03
1241	LEFL1022CE08	AK247050	LEFL1003CD04		AF547220.1			LEFL1089AC06	LEFL1003DF02	LEFL1035BG03							LEFL1004DD05
1242	LEFL1023BB04	AK247051	LEFL1003CD05		AH001653.1			LEFL1089AH09	LEFL1003DG01	LEFL1035BG09							LEFL1004DE06
1243	LEFL1023BC03	AK247052	LEFL1003CD06		AH013339.1			LEFL1089CD01	LEFL1003DG07	LEFL1035BH10							LEFL1004DE08
1244	LEFL1023CC01	AK247053	LEFL1003CD08		AJ011934.1			LEFL1089DA03	LEFL1003DH10	LEFL1035CB07							LEFL1004DE09
1245	LEFL1023CE10	AK247054	LEFL1003CE03		AJ012668.1			LEFL1090BB02	LEFL1003DH12	LEFL1035CC10							LEFL1004DF01
1246	LEFL1024AG09	AK247055	LEFL1003CE08		AJ132845.1			LEFL1090CA10	LEFL1004AA05	LEFL1035CF12							LEFL1004DF07
1247	LEFL1024AG12	AK247056	LEFL1003CE12		AJ133700.1			LEFL1090DC05	LEFL1004AA10	LEFL1035CG06							LEFL1004DF09
1248	LEFL1024BE06	AK247057	LEFL1003CF01		AJ133701.1			LEFL1091AA05	LEFL1004AA11	LEFL1035CH04							LEFL1004DG01
1249	LEFL1024BF08	AK247058	LEFL1003CF03		AJ133702.1			LEFL1091BH01	LEFL1004AB04	LEFL1035CH11							LEFL1004DG06
1250	LEFL1025DB07	AK247059	LEFL1003CF04		AJ133703.1			LEFL1091DD11	LEFL1004AB08	LEFL1035DB05							LEFL1004DG10
1251	LEFL1026BG09	AK247060	LEFL1003CF05		AJ237850.2			LEFL1091DF01	LEFL1004AB10	LEFL1035DB10							LEFL1004DH03
1252	LEFL1026BG11	AK247061	LEFL1003CF07		AJ250814.1			LEFL1092DD09	LEFL1004AB11	LEFL1035DD03							LEFL1004DH04
1253	LEFL1026DB07	AK247062	LEFL1003CF10		AJ251294.1			LEFL1093CB07	LEFL1004AC02	LEFL1035DG06							LEFL1004DH09
1254	LEFL1026DE02	AK247063	LEFL1003CG02		AJ251295.1			LEFL1093CC04	LEFL1004AC05	LEFL1036AA02							LEFL1005AA02
1255	LEFL1026DE12	AK247064	LEFL1003CG06		AJ271890.1			LEFL1093CG04	LEFL1004AC08	LEFL1036AA08							LEFL1005AA03
1256	LEFL1027AB10	AK247065	LEFL1003CG07		AJ271891.1			LEFL1093DD08	LEFL1004AD03	LEFL1036AB10							LEFL1005AB10
1257	LEFL1027AH02	AK247066	LEFL1003CG10		AJ276055.1			LEFL1094AB06	LEFL1004AD04	LEFL1036AE03							LEFL1005AB11
1258	LEFL1027AH11	AK247067	LEFL1003CG12		AJ276059.1			LEFL1094AH03	LEFL1004AD05	LEFL1036AE08							LEFL1005AC02
1259	LEFL1027BA08	AK247068	LEFL1003CH03		AJ276479.1			LEFL1094BG04	LEFL1004AD07	LEFL1036AH12							LEFL1005AC07
1260	LEFL1027BE07	AK247069	LEFL1003CH05		AJ276480.1			LEFL1094DE08	LEFL1004AD10	LEFL1036BB08							LEFL1005AD05
1261	LEFL1027BH07	AK247070	LEFL1003CH06		AJ276481.1			LEFL1095AA11	LEFL1004AD12	LEFL1036BB12							LEFL1005AD06
1262	LEFL1027CH03	AK247071	LEFL1003CH11		AJ277438.1			LEFL1095CA12	LEFL1004AE08	LEFL1036BF08							LEFL1005AD08
1263	LEFL1027DH04	AK247072	LEFL1003DA02		AJ298881.1			LEFL1095CH08	LEFL1004AF05	LEFL1036BG01							LEFL1005AE08
1264	LEFL1028AA09	AK247073	LEFL1003DA05		AJ300327.1			LEFL1095DD01	LEFL1004AF07	LEFL1036BG02							LEFL1005AE09
1265	LEFL1028AF04	AK247074	LEFL1003DA07		AJ301728.1			LEFL1095DF07	LEFL1004AF11	LEFL1036BG03							LEFL1005AE10
1266	LEFL1029BB05	AK247075	LEFL1003DA12		AJ310125.1			LEFL1096AA07	LEFL1004AG04	LEFL1036BH10							LEFL1005AF02
1267	LEFL1029CF10	AK247076	LEFL1003DB02		AJ310126.4			LEFL1096BG12	LEFL1004AG06	LEFL1036CD03							LEFL1005AF03
1268	LEFL1029DF06	AK247077	LEFL1003DB04		AJ417701.1			LEFL1096CA04	LEFL1004AG07	LEFL1036CF09							LEFL1005AF08
1269	LEFL1029DH03	AK247078	LEFL1003DB07		AJ421628.1			LEFL1096CE10	LEFL1004AH12	LEFL1036CH06							LEFL1005AF11
1270	LEFL1030AF07	AK247079	LEFL1003DB08		AJ421629.1			LEFL1096DB02	LEFL1004BA01	LEFL1036CH07							LEFL1005AG02
1271	LEFL1030AH04	AK247080	LEFL1003DB09		AJ421630.1			LEFL1096DB03	LEFL1004BA08	LEFL1036DE10							LEFL1005AG05
1272	LEFL1030AH06	AK247081	LEFL1003DB11		AJ429083.1			LEFL1096DE01	LEFL1004BA10	LEFL1036DF09							LEFL1005AG12
1273	LEFL1030BE02	AK247082	LEFL1003DB12		AJ429084.1			LEFL1097BE06	LEFL1004BA11	LEFL1036DG11							LEFL1005AH10
1274	LEFL1030CB12	AK247083	LEFL1003DC02		AJ429085.1			LEFL1097BG02	LEFL1004BB04	LEFL1036DG12							LEFL1005BA04
1275	LEFL1031BE08	AK247084	LEFL1003DD02		AJ429086.1			LEFL1097DH03	LEFL1004BB10	LEFL1036DH04							LEFL1005BA08
1276	LEFL1031CH02	AK247085	LEFL1003DD08		AJ437293.1			LEFL1098AE10	LEFL1004BC03	LEFL1037AA05							LEFL1005BA11
1277	LEFL1031DC08	AK247086	LEFL1003DD10		AJ437294.1			LEFL1098AH06	LEFL1004BC05	LEFL1037AC09							LEFL1005BB05
1278	LEFL1031DG02	AK247087	LEFL1003DD11		AJ437295.1			LEFL1098BH12	LEFL1004BC07	LEFL1037AD03							LEFL1005BB06
1279	LEFL1032AB10	AK247088	LEFL1003DD12		AJ437296.1			LEFL1098CH12	LEFL1004BC10	LEFL1037AD06							LEFL1005BB08
1280	LEFL1032AC04	AK247089	LEFL1003DE02		AJ437297.1			LEFL1001DC05	LEFL1004BC11	LEFL1037AE01							LEFL1005BB09
1281	LEFL1032AH08	AK247090	LEFL1003DE03		AJ437298.1			LEFL1001DH06	LEFL1004BC12	LEFL1037AF01							LEFL1005BB10
1282	LEFL1032BC10	AK247091	LEFL1003DE04		AJ437299.1			LEFL1002AD01	LEFL1004BD01	LEFL1037AH02							LEFL1005BC01
1283	LEFL1032DF02	AK247092	LEFL1003DE08		AJ493280.1			LEFL1002DG12	LEFL1004BD02	LEFL1037AH11							LEFL1005BC09
1284	LEFL1032DG08	AK247093	LEFL1003DE09		AJ511988.1			LEFL1002DH02	LEFL1004BD04	LEFL1037BA05							LEFL1005BD01
1285	LEFL1033AE04	AK247094	LEFL1003DE10		AJ511989.1			LEFL1003BE11	LEFL1004BD05	LEFL1037BA08							LEFL1005BD08
1286	LEFL1033AH01	AK247095	LEFL1003DF01		AJ511990.1			LEFL1003BG06	LEFL1004BD07	LEFL1037BC07							LEFL1005BD09
1287	LEFL1033BG11	AK247096	LEFL1003DF02		AJ517801.1			LEFL1003BG11	LEFL1004BD10	LEFL1037BG11							LEFL1005BD12
1288	LEFL1033CD11	AK247097	LEFL1003DG01		AJ517802.1			LEFL1003CB07	LEFL1004BD12	LEFL1037BH10							LEFL1005BE05
1289	LEFL1033DE08	AK247098	LEFL1003DG07		AJ557735.1			LEFL1004BA01	LEFL1004BE05	LEFL1037CB04							LEFL1005BE08
1290	LEFL1034AA12	AK247099	LEFL1003DH10		AJ558162.1			LEFL1004BD04	LEFL1004BE08	LEFL1037CC03							LEFL1005BF02
1291	LEFL1034AH07	AK247100	LEFL1003DH12		AJ560774.1			LEFL1004BE11	LEFL1004BE11	LEFL1037CC06							LEFL1005BF09
1292	LEFL1034DG07	AK247101	LEFL1004AA04		AJ564331.1			LEFL1004BF03	LEFL1004BF03	LEFL1037CC11							LEFL1005BF12
1293	LEFL1035AA08	AK247102	LEFL1004AA05		AJ566186.1			LEFL1004CE03	LEFL1004BF05	LEFL1037CD06							LEFL1005BG01
1294	LEFL1035AD05	AK247103	LEFL1004AA10		AJ566187.1			LEFL1005AF08	LEFL1004BF07	LEFL1037CD10							LEFL1005BG02
1295	LEFL1035BC02	AK247104	LEFL1004AA11		AJ566370.1			LEFL1005CG01	LEFL1004BF08	LEFL1037CE10							LEFL1005BH05
1296	LEFL1035CA12	AK247105	LEFL1004AB04		AJ575589.1			LEFL1006BD05	LEFL1004BF09	LEFL1037CG03							LEFL1005BH09
1297	LEFL1035CH05	AK247106	LEFL1004AB08		AJ579918.1			LEFL1006BE12	LEFL1004BF10	LEFL1037CH02							LEFL1005CA07
1298	LEFL1035DA02	AK247107	LEFL1004AB10		AJ580953.1			LEFL1006CF11	LEFL1004BF11	LEFL1037CH07							LEFL1005CA09
1299	LEFL1035DA12	AK247108	LEFL1004AB11		AJ582650.1			LEFL1007BA08	LEFL1004BG04	LEFL1037CH11							LEFL1005CB02
1300	LEFL1036AB07	AK247110	LEFL1004AC02		AJ585086.3			LEFL1007BB07	LEFL1004BG05	LEFL1037DA10							LEFL1005CB03
1301	LEFL1036BA08	AK247111	LEFL1004AC05		AJ585517.1			LEFL1008AF03	LEFL1004BG07	LEFL1037DB03							LEFL1005CC06
1302	LEFL1036BE05	AK247112	LEFL1004AC08		AJ585518.1			LEFL1008AH06	LEFL1004BG08	LEFL1037DC07							LEFL1005CC10
1303	LEFL1036CA09	AK247113	LEFL1004AD03		AJ585519.1			LEFL1008BH08	LEFL1004BG12	LEFL1037DC10							LEFL1005CC11
1304	LEFL1036CB09	AK247114	LEFL1004AD04		AJ585520.1			LEFL1008CA03	LEFL1004BH01	LEFL1037DD09							LEFL1005CD04
1305	LEFL1036CG02	AK247115	LEFL1004AD05		AJ585521.1			LEFL1009AH04	LEFL1004CA05	LEFL1037DE03							LEFL1005CD07
1306	LEFL1037AH02	AK247116	LEFL1004AD07		AJ585522.1			LEFL1009BG12	LEFL1004CA06	LEFL1037DE06							LEFL1005CE01
1307	LEFL1037BE07	AK247117	LEFL1004AD10		AJ608702.1			LEFL1009CB07	LEFL1004CA08	LEFL1037DE07							LEFL1005CE05
1308	LEFL1037BH10	AK247118	LEFL1004AD12		AJ608703.1			LEFL1009CC09	LEFL1004CA10	LEFL1037DE09							LEFL1005CE08
1309	LEFL1037CA08	AK247119	LEFL1004AE08		AJ632085.1			LEFL1009DB02	LEFL1004CB01	LEFL1037DE10							LEFL1005CE10
1310	LEFL1037CE01	AK247120	LEFL1004AF05		AJ632086.1			LEFL1009DF06	LEFL1004CB03	LEFL1037DF09							LEFL1005CF01
1311	LEFL1037CE03	AK247121	LEFL1004AF07		AJ632087.1			LEFL1010AB07	LEFL1004CB07	LEFL1037DH09							LEFL1005CF03
1312	LEFL1037DA09	AK247122	LEFL1004AF11		AJ632088.1			LEFL1010AB12	LEFL1004CB09	LEFL1037DH10							LEFL1005CF07
1313	LEFL1037DE12	AK247123	LEFL1004AG04		AJ632089.1			LEFL1010AD12	LEFL1004CB10	LEFL1037DH11							LEFL1005CF09
1314	LEFL1037DF07	AK247124	LEFL1004AG06		AJ632090.1			LEFL1010BD03	LEFL1004CB12	LEFL1038AA06							LEFL1005CF12
1315	LEFL1038AA03	AK247125	LEFL1004AG07		AJ632091.1			LEFL1010DH10	LEFL1004CC03	LEFL1038AA10							LEFL1005CG01
1316	LEFL1038AC08	AK247126	LEFL1004AH12		AJ632092.1			LEFL1011AB04	LEFL1004CD02	LEFL1038AA11							LEFL1005CG06
1317	LEFL1038AG12	AK247127	LEFL1004BA01		AJ632093.1			LEFL1011BA12	LEFL1004CD04	LEFL1038AB05							LEFL1005CG09
1318	LEFL1038BC03	AK247128	LEFL1004BA08		AJ632297.1			LEFL1011BD02	LEFL1004CD05	LEFL1038AD06							LEFL1005CG10
1319	LEFL1038BG08	AK247129	LEFL1004BA10		AJ634532.1			LEFL1011BE02	LEFL1004CD07	LEFL1038AD10							LEFL1005CH04
1320	LEFL1038CG11	AK247130	LEFL1004BA11		AJ635301.1			LEFL1011BG09	LEFL1004CE03	LEFL1038AH01							LEFL1005CH06
1321	LEFL1039AA01	AK247131	LEFL1004BB04		AJ635302.1			LEFL1012AB01	LEFL1004CF01	LEFL1038AH04							LEFL1005CH07
1322	LEFL1039BD04	AK247132	LEFL1004BB10		AJ745092.1			LEFL1012AC01	LEFL1004CF04	LEFL1038AH09							LEFL1005CH10
1323	LEFL1039CH11	AK247133	LEFL1004BC03		AJ810253.1			LEFL1012BH01	LEFL1004CF06	LEFL1038BA02							LEFL1006AA02
1324	LEFL1039DC04	AK247134	LEFL1004BC05		AJ810254.1			LEFL1013AA11	LEFL1004CF07	LEFL1038BA03							LEFL1006AA06
1325	LEFL1040AA03	AK247135	LEFL1004BC07		AJ810255.1			LEFL1013AG06	LEFL1004CF11	LEFL1038BA07							LEFL1006AA10
1326	LEFL1040AA05	AK247136	LEFL1004BC10		AJ810256.1			LEFL1013BC02	LEFL1004CG06	LEFL1038BA10							LEFL1006AB02
1327	LEFL1040BD10	AK247137	LEFL1004BC11		AJ810257.1			LEFL1013BH03	LEFL1004CH04	LEFL1038BB12							LEFL1006AC01
1328	LEFL1040DA04	AK247138	LEFL1004BC12		AJ810258.1			LEFL1013CB01	LEFL1004CH09	LEFL1038BC02							LEFL1006AC04
1329	LEFL1041CA04	AK247139	LEFL1004BD01		AJ810259.1			LEFL1013CE12	LEFL1004CH10	LEFL1038BC03							LEFL1006AC09
1330	LEFL1041CF04	AK247140	LEFL1004BD02		AJ810260.1			LEFL1013CF05	LEFL1004DA01	LEFL1038BC11							LEFL1006AD06
1331	LEFL1042BE05	AK247141	LEFL1004BD04		AJ810261.1			LEFL1013DF11	LEFL1004DA02	LEFL1038BF01							LEFL1006AD10
1332	LEFL1042BF05	AK247142	LEFL1004BD05		AJ810262.1			LEFL1013DG01	LEFL1004DA03	LEFL1038BG11							LEFL1006AE04
1333	LEFL1043AF09	AK247143	LEFL1004BD07		AJ810263.1			LEFL1014BC05	LEFL1004DA09	LEFL1038BH03							LEFL1006AE05
1334	LEFL1043AH01	AK247144	LEFL1004BD10		AJ810264.1			LEFL1014DF01	LEFL1004DB03	LEFL1038CA02							LEFL1006AF02
1335	LEFL1043BB03	AK247145	LEFL1004BD12		AJ810265.1			LEFL1014DG11	LEFL1004DB06	LEFL1038CB06							LEFL1006AG02
1336	LEFL1043DF11	AK247146	LEFL1004BE05		AJ810266.1			LEFL1014DG12	LEFL1004DB07	LEFL1038CD02							LEFL1006AG04
1337	LEFL1044AE11	AK247147	LEFL1004BE08		AJ829765.1			LEFL1015AB05	LEFL1004DB10	LEFL1038CD04							LEFL1006AG08
1338	LEFL1044BA02	AK247148	LEFL1004BE11		AJ829766.1			LEFL1015BA08	LEFL1004DB11	LEFL1038CE02							LEFL1006AH11
1339	LEFL1044BA08	AK247149	LEFL1004BF03		AJ829767.1			LEFL1015CD02	LEFL1004DD01	LEFL1038CG02							LEFL1006AH12
1340	LEFL1044CB06	AK247150	LEFL1004BF05		AJ829768.1			LEFL1016AA12	LEFL1004DD03	LEFL1038CG05							LEFL1006BA07
1341	LEFL1044CC03	AK247151	LEFL1004BF07		AJ829769.1			LEFL1016AD03	LEFL1004DD05	LEFL1038CG08							LEFL1006BA10
1342	LEFL1044DD03	AK247152	LEFL1004BF08		AJ829770.1			LEFL1016DD02	LEFL1004DE06	LEFL1038CH04							LEFL1006BB11
1343	LEFL1045BC07	AK247153	LEFL1004BF09		AJ829771.1			LEFL1018AA01	LEFL1004DE08	LEFL1038CH08							LEFL1006BC03
1344	LEFL1045CD05	AK247154	LEFL1004BF10		AJ829772.1			LEFL1018CF07	LEFL1004DE09	LEFL1038CH12							LEFL1006BC10
1345	LEFL1045DB01	AK247155	LEFL1004BF11		AJ829773.1			LEFL1018DB09	LEFL1004DF01	LEFL1038DA03							LEFL1006BC12
1346	LEFL1045DC11	AK247156	LEFL1004BG04		AJ829774.1			LEFL1018DH04	LEFL1004DF07	LEFL1038DA08							LEFL1006BD01
1347	LEFL1046AF09	AK247157	LEFL1004BG05		AJ829775.1			LEFL1019AA04	LEFL1004DF09	LEFL1038DB04							LEFL1006BD05
1348	LEFL1046AF11	AK247158	LEFL1004BG07		AJ829776.1			LEFL1019AA09	LEFL1004DG01	LEFL1038DC06							LEFL1006BD07
1349	LEFL1046BG02	AK247159	LEFL1004BG08		AJ829777.1			LEFL1019AE12	LEFL1004DG06	LEFL1038DD07							LEFL1006BD10
1350	LEFL1046CE09	AK247160	LEFL1004BG12		AJ829778.1			LEFL1019BA08	LEFL1004DG10	LEFL1038DE09							LEFL1006BD11
1351	LEFL1046DE06	AK247161	LEFL1004BH01		AJ829779.1			LEFL1019CD05	LEFL1004DH03	LEFL1038DF10							LEFL1006BE04
1352	LEFL1046DH07	AK247162	LEFL1004BH04		AJ831395.1			LEFL1019CG12	LEFL1004DH04	LEFL1038DG07							LEFL1006BE07
1353	LEFL1047BC06	AK247163	LEFL1004CA05		AJ831396.1			LEFL1019DB08	LEFL1004DH09	LEFL1038DG09							LEFL1006BE12
1354	LEFL1047CA03	AK247164	LEFL1004CA06		AJ831577.2			LEFL1019DB10	LEFL1005AA02	LEFL1039AB02							LEFL1006BF03
1355	LEFL1047CC11	AK247165	LEFL1004CA08		AJ831578.3			LEFL1019DC10	LEFL1005AA03	LEFL1039AC09							LEFL1006BF05
1356	LEFL1048AH12	AK247166	LEFL1004CA10		AJ831579.2			LEFL1019DD04	LEFL1005AA12	LEFL1039AC11							LEFL1006BF07
1357	LEFL1048CD07	AK247167	LEFL1004CB01		AJ843169.2			LEFL1019DD11	LEFL1005AB10	LEFL1039AD06							LEFL1006BF10
1358	LEFL1048DC09	AK247168	LEFL1004CB03		AJ865382.2			LEFL1020AG12	LEFL1005AB11	LEFL1039AD10							LEFL1006BG02
1359	LEFL1048DD12	AK247169	LEFL1004CB07		AJ866272.1			LEFL1020CG06	LEFL1005AC02	LEFL1039AE04							LEFL1006BG07
1360	LEFL1049BA08	AK247170	LEFL1004CB09		AJ866769.1			LEFL1021CA10	LEFL1005AC07	LEFL1039AE07							LEFL1006BG10
1361	LEFL1049BG09	AK247171	LEFL1004CB10		AJ876530.1			LEFL1021CB07	LEFL1005AC10	LEFL1039AH02							LEFL1006BG12
1362	LEFL1049CG02	AK247172	LEFL1004CB12		AJ879490.2			LEFL1021CE02	LEFL1005AD03	LEFL1039BA05							LEFL1006BH01
1363	LEFL1049CG09	AK247173	LEFL1004CC03		AJ880007.1			LEFL1021CF04	LEFL1005AD05	LEFL1039BA06							LEFL1006BH03
1364	LEFL1049DB09	AK247174	LEFL1004CC07		AJ880089.1			LEFL1021DB08	LEFL1005AD06	LEFL1039BB07							LEFL1006BH06
1365	LEFL1049DE06	AK247175	LEFL1004CD02		AJ888919.1			LEFL1021DD06	LEFL1005AD08	LEFL1039BE12							LEFL1006BH08
1366	LEFL1050AF01	AK247176	LEFL1004CD04		AJ888920.1			LEFL1021DH03	LEFL1005AE08	LEFL1039BG02							LEFL1006BH09
1367	LEFL1050BB08	AK247177	LEFL1004CD05		AJ888921.1			LEFL1022BD07	LEFL1005AE09	LEFL1039BG03							LEFL1006BH10
1368	LEFL1050CG08	AK247178	LEFL1004CD07		AJ888922.1			LEFL1022BG03	LEFL1005AE10	LEFL1039CA07							LEFL1006BH12
1369	LEFL1051AG04	AK247179	LEFL1004CE03		AJ888923.1			LEFL1022DD04	LEFL1005AF02	LEFL1039CG02							LEFL1006CA03
1370	LEFL1051BC08	AK247180	LEFL1004CF01		AJ888924.1			LEFL1022DF04	LEFL1005AF03	LEFL1039CH01							LEFL1006CA08
1371	LEFL1051BE12	AK247181	LEFL1004CF04		AJ888925.1			LEFL1023AA03	LEFL1005AF08	LEFL1039DA03							LEFL1006CA10
1372	LEFL1051DD07	AK247182	LEFL1004CF06		AJ888926.1			LEFL1024CC06	LEFL1005AF11	LEFL1039DB01							LEFL1006CB04
1373	LEFL1052CE09	AK247183	LEFL1004CF07		AJ888927.1			LEFL1024DD01	LEFL1005AG02	LEFL1039DB06							LEFL1006CB05
1374	LEFL1052DH10	AK247184	LEFL1004CF11		AJ888928.1			LEFL1024DH02	LEFL1005AG05	LEFL1039DB07							LEFL1006CC03
1375	LEFL1053BG05	AK247185	LEFL1004CG06		AJ888929.1			LEFL1025DH06	LEFL1005AG12	LEFL1039DD04							LEFL1006CC05
1376	LEFL1053DH05	AK247186	LEFL1004CH04		AJ888930.1			LEFL1026BD01	LEFL1005AH10	LEFL1039DD07							LEFL1006CC06
1377	LEFL1054CD11	AK247187	LEFL1004CH09		AJ888931.1			LEFL1026BD10	LEFL1005BA04	LEFL1039DD11							LEFL1006CD04
1378	LEFL1054CE01	AK247188	LEFL1004CH10		AJ888932.1			LEFL1026DA01	LEFL1005BA08	LEFL1039DF01							LEFL1006CD05
1379	LEFL1054DC05	AK247189	LEFL1004DA01		AJ888933.1			LEFL1027AC12	LEFL1005BA11	LEFL1039DG02							LEFL1006CD06
1380	LEFL1054DD10	AK247190	LEFL1004DA02		AJ888934.1			LEFL1027BE01	LEFL1005BB05	LEFL1039DG03							LEFL1006CD07
1381	LEFL1054DF08	AK247191	LEFL1004DA03		AJ888935.1			LEFL1027BG05	LEFL1005BB06	LEFL1040AA05							LEFL1006CD08
1382	LEFL1055BF06	AK247192	LEFL1004DA09		AJ888936.1			LEFL1027BH05	LEFL1005BB08	LEFL1040AD01							LEFL1006CD11
1383	LEFL1055CE12	AK247193	LEFL1004DB03		AJ888937.1			LEFL1027DE01	LEFL1005BB09	LEFL1040AD02							LEFL1006CE03
1384	LEFL1055DF09	AK247194	LEFL1004DB06		AJ888938.1			LEFL1028AE10	LEFL1005BB10	LEFL1040AD11							LEFL1006CE06
1385	LEFL1056BD07	AK247195	LEFL1004DB07		AJ888939.1			LEFL1028AF05	LEFL1005BC01	LEFL1040AE02							LEFL1006CE10
1386	LEFL1057BB08	AK247196	LEFL1004DB10		AJ888940.1			LEFL1029BH04	LEFL1005BC09	LEFL1040AH07							LEFL1006CF02
1387	LEFL1057DF05	AK247197	LEFL1004DB11		AJ888941.1			LEFL1029CC11	LEFL1005BD01	LEFL1040AH09							LEFL1006CF09
1388	LEFL1058AB04	AK247198	LEFL1004DD01		AJ888942.1			LEFL1029CE01	LEFL1005BD06	LEFL1040BB06							LEFL1006CF11
1389	LEFL1058BF05	AK247199	LEFL1004DD03		AJ888943.1			LEFL1029CE11	LEFL1005BD08	LEFL1040BB11							LEFL1006CF12
1390	LEFL1058CD07	AK247200	LEFL1004DD05		AJ888944.1			LEFL1029CG12	LEFL1005BD09	LEFL1040BC04							LEFL1006CG01
1391	LEFL1060AD03	AK247201	LEFL1004DE06		AJ888945.1			LEFL1029DE10	LEFL1005BD12	LEFL1040BC11							LEFL1006CG02
1392	LEFL1060AD11	AK247202	LEFL1004DE08		AJ888946.1			LEFL1030BA03	LEFL1005BE05	LEFL1040BD01							LEFL1006CG03
1393	LEFL1060CD07	AK247203	LEFL1004DE09		AJ888947.1			LEFL1030BC06	LEFL1005BE08	LEFL1040BE05							LEFL1006CG04
1394	LEFL1061CH08	AK247204	LEFL1004DF01		AJ888948.1			LEFL1030BF11	LEFL1005BF02	LEFL1040BE08							LEFL1006CG05
1395	LEFL1061DE07	AK247205	LEFL1004DF07		AJ888949.1			LEFL1030CG03	LEFL1005BF09	LEFL1040BF09							LEFL1006CG09
1396	LEFL1062AC01	AK247206	LEFL1004DF09		AJ888950.1			LEFL1030DD11	LEFL1005BF12	LEFL1040BG06							LEFL1006CH02
1397	LEFL1062BG05	AK247207	LEFL1004DG01		AJ889021.1			LEFL1030DE01	LEFL1005BG01	LEFL1040BH11							LEFL1006DB05
1398	LEFL1062CB10	AK247208	LEFL1004DG06		AJ889022.1			LEFL1030DF01	LEFL1005BG02	LEFL1040CA08							LEFL1006DC01
1399	LEFL1062CG05	AK247209	LEFL1004DG10		AJ889023.1			LEFL1030DG11	LEFL1005BH05	LEFL1040CD08							LEFL1006DC06
1400	LEFL1062CG12	AK247210	LEFL1004DH03		AJ889024.1			LEFL1031AA01	LEFL1005BH09	LEFL1040CD10							LEFL1006DC11
1401	LEFL1062DB01	AK247211	LEFL1004DH04		AJ889025.1			LEFL1031AA12	LEFL1005CA07	LEFL1040CE08							LEFL1006DD05
1402	LEFL1063AF09	AK247212	LEFL1004DH09		AJ889026.1			LEFL1031AC11	LEFL1005CA09	LEFL1040CE09							LEFL1006DF04
1403	LEFL1063BE01	AK247213	LEFL1005AA02		AJ889027.1			LEFL1031AF09	LEFL1005CB02	LEFL1040CF05							LEFL1006DF08
1404	LEFL1063CE06	AK247214	LEFL1005AA03		AJ889028.1			LEFL1031BE02	LEFL1005CB03	LEFL1040CF10							LEFL1006DG07
1405	LEFL1063CG05	AK247215	LEFL1005AA12		AJ889029.1			LEFL1031CG03	LEFL1005CC06	LEFL1040CG02							LEFL1006DH01
1406	LEFL1063CH09	AK247216	LEFL1005AB10		AJ889030.1			LEFL1032AC10	LEFL1005CC10	LEFL1040CG10							LEFL1006DH07
1407	LEFL1063DB08	AK247217	LEFL1005AB11		AJ889031.1			LEFL1032BC09	LEFL1005CC11	LEFL1040DA02							LEFL1007AB07
1408	LEFL1063DD09	AK247218	LEFL1005AC02		AJ889032.1			LEFL1032BF11	LEFL1005CD04	LEFL1040DA09							LEFL1007AC03
1409	LEFL1063DG02	AK247219	LEFL1005AC07		AJ889033.1			LEFL1032DC06	LEFL1005CD07	LEFL1040DA12							LEFL1007AC10
1410	LEFL1063DH11	AK247220	LEFL1005AC10		AJ889034.1			LEFL1033AB11	LEFL1005CE01	LEFL1040DB08							LEFL1007AC11
1411	LEFL1064BF06	AK247221	LEFL1005AD03		AJ889035.1			LEFL1033AC07	LEFL1005CE05	LEFL1040DD08							LEFL1007AD02
1412	LEFL1065AE01	AK247222	LEFL1005AD05		AJ889036.1			LEFL1033BB07	LEFL1005CE08	LEFL1040DE08							LEFL1007AD08
1413	LEFL1065AG10	AK247223	LEFL1005AD06		AJ889037.1			LEFL1033DG09	LEFL1005CE10	LEFL1040DH07							LEFL1007AD10
1414	LEFL1065CC06	AK247224	LEFL1005AD08		AJ889038.1			LEFL1034BC03	LEFL1005CF01	LEFL1041BA05							LEFL1007AE06
1415	LEFL1065DD04	AK247225	LEFL1005AE08		AJ889039.1			LEFL1034CF03	LEFL1005CF03	LEFL1041BC05							LEFL1007AF06
1416	LEFL1065DF09	AK247226	LEFL1005AE09		AJ889040.1			LEFL1034DE01	LEFL1005CF07	LEFL1041BH02							LEFL1007AF12
1417	LEFL1066BG01	AK247227	LEFL1005AE10		AJ889041.1			LEFL1034DH09	LEFL1005CF09	LEFL1041BH07							LEFL1007AG06
1418	LEFL1066BG11	AK247228	LEFL1005AF02		AJ889042.1			LEFL1035AC08	LEFL1005CF12	LEFL1041CA04							LEFL1007AG08
1419	LEFL1066DH02	AK247229	LEFL1005AF03		AJ889043.1			LEFL1035AE10	LEFL1005CG01	LEFL1041CB08							LEFL1007AH03
1420	LEFL1067AG04	AK247230	LEFL1005AF08		AJ889044.1			LEFL1036AC01	LEFL1005CG06	LEFL1041CB10							LEFL1007BA01
1421	LEFL1067CD08	AK247231	LEFL1005AF11		AJ889045.1			LEFL1036AF04	LEFL1005CG09	LEFL1041CC04							LEFL1007BA03
1422	LEFL1067CD12	AK247232	LEFL1005AG02		AJ889046.1			LEFL1036BC04	LEFL1005CG10	LEFL1041CD06							LEFL1007BA05
1423	LEFL1067CF07	AK247233	LEFL1005AG05		AJ889047.1			LEFL1036DA01	LEFL1005CH04	LEFL1041CF08							LEFL1007BA06
1424	LEFL1067CG10	AK247234	LEFL1005AG12		AJ889048.1			LEFL1037BA08	LEFL1005CH06	LEFL1041CH05							LEFL1007BA08
1425	LEFL1068CA12	AK247235	LEFL1005AH07		AJ889049.1			LEFL1037BH04	LEFL1005CH07	LEFL1041DA01							LEFL1007BA09
1426	LEFL1068DD11	AK247236	LEFL1005AH10		AJ889050.1			LEFL1037CE06	LEFL1005CH10	LEFL1041DA11							LEFL1007BA11
1427	LEFL1070AA05	AK247237	LEFL1005BA04		AJ889051.1			LEFL1037DD08	LEFL1006AA02	LEFL1041DB12							LEFL1007BB03
1428	LEFL1070AG04	AK247238	LEFL1005BA08		AJ889052.1			LEFL1037DF05	LEFL1006AA06	LEFL1041DD03							LEFL1007BB07
1429	LEFL1070AH01	AK247239	LEFL1005BA11		AJ889053.1			LEFL1037DF10	LEFL1006AA10	LEFL1041DE04							LEFL1007BB08
1430	LEFL1070BA03	AK247240	LEFL1005BB05		AJ889054.1			LEFL1038AB03	LEFL1006AB02	LEFL1041DG08							LEFL1007BB09
1431	LEFL1070BH10	AK247241	LEFL1005BB06		AJ889055.1			LEFL1038BB12	LEFL1006AB04	LEFL1042AC12							LEFL1007BC07
1432	LEFL1070DF06	AK247242	LEFL1005BB08		AJ889056.1			LEFL1039DD07	LEFL1006AC01	LEFL1042AE02							LEFL1007BD02
1433	LEFL1071DA09	AK247243	LEFL1005BB09		AJ889057.1			LEFL1040AG07	LEFL1006AC04	LEFL1042AF02							LEFL1007BD06
1434	LEFL1071DG08	AK247244	LEFL1005BB10		AJ889058.1			LEFL1040BB02	LEFL1006AC09	LEFL1042AG07							LEFL1007BD08
1435	LEFL1071DH05	AK247245	LEFL1005BC01		AJ889059.1			LEFL1040BH12	LEFL1006AD06	LEFL1042AH02							LEFL1007BD10
1436	LEFL1072BD04	AK247246	LEFL1005BC09		AJ889060.1			LEFL1040CC06	LEFL1006AD10	LEFL1042BA02							LEFL1007BE04
1437	LEFL1072DB01	AK247247	LEFL1005BD01		AJ889061.1			LEFL1040CE02	LEFL1006AE04	LEFL1042BA06							LEFL1007BE10
1438	LEFL1073DD04	AK247248	LEFL1005BD06		AJ889062.1			LEFL1040CH01	LEFL1006AE05	LEFL1042BD09							LEFL1007BF01
1439	LEFL1074AF07	AK247249	LEFL1005BD08		AJ889063.1			LEFL1040DD09	LEFL1006AF02	LEFL1042BG01							LEFL1007BF05
1440	LEFL1074AG08	AK247250	LEFL1005BD09		AJ889064.1			LEFL1040DH11	LEFL1006AG02	LEFL1042CA06							LEFL1007BF10
1441	LEFL1074BB03	AK247251	LEFL1005BD12		AJ889065.1			LEFL1041CE08	LEFL1006AG04	LEFL1042CA08							LEFL1007BF11
1442	LEFL1074BE11	AK247252	LEFL1005BE05		AJ889066.1			LEFL1041CF06	LEFL1006AG08	LEFL1042CC09							LEFL1007BF12
1443	LEFL1074DB05	AK247253	LEFL1005BE08		AJ889067.1			LEFL1041DD09	LEFL1006AH06	LEFL1042CC10							LEFL1007BG04
1444	LEFL1075BA07	AK247254	LEFL1005BF02		AJ889068.1			LEFL1041DG03	LEFL1006AH11	LEFL1042CD01							LEFL1007BG05
1445	LEFL1075CA03	AK247255	LEFL1005BF09		AJ889069.1			LEFL1042AC12	LEFL1006AH12	LEFL1042CF02							LEFL1007BG10
1446	LEFL1075DA12	AK247256	LEFL1005BF12		AJ889070.1			LEFL1042BA02	LEFL1006BA07	LEFL1042CH10							LEFL1007BG12
1447	LEFL1075DF05	AK247257	LEFL1005BG01		AJ889071.1			LEFL1042BG02	LEFL1006BA10	LEFL1042DE03							LEFL1007BH01
1448	LEFL1076AB04	AK247258	LEFL1005BG02		AJ889072.1			LEFL1042BG06	LEFL1006BB03	LEFL1042DE04							LEFL1007BH05
1449	LEFL1076AF06	AK247259	LEFL1005BH05		AJ889073.1			LEFL1042CD10	LEFL1006BB11	LEFL1042DF09							LEFL1007BH06
1450	LEFL1076CC08	AK247260	LEFL1005BH08		AJ889074.1			LEFL1043AE12	LEFL1006BC03	LEFL1042DH03							LEFL1007BH07
1451	LEFL1076DB03	AK247261	LEFL1005BH09		AJ889075.1			LEFL1043BH12	LEFL1006BC10	LEFL1043AB05							LEFL1007CA01
1452	LEFL1077BB02	AK247262	LEFL1005CA07		AJ889076.1			LEFL1043CB07	LEFL1006BC12	LEFL1043AD10							LEFL1007CA04
1453	LEFL1077BB10	AK247263	LEFL1005CA09		AJ889077.1			LEFL1043CG04	LEFL1006BD01	LEFL1043AD12							LEFL1007CA08
1454	LEFL1078BG09	AK247264	LEFL1005CB02		AJ889078.1			LEFL1043DH02	LEFL1006BD05	LEFL1043AE02							LEFL1007CA11
1455	LEFL1078CE11	AK247265	LEFL1005CB03		AJ889079.1			LEFL1044BG03	LEFL1006BD07	LEFL1043AE06							LEFL1007CB04
1456	LEFL1078CH09	AK247266	LEFL1005CB10		AJ889080.1			LEFL1044BH06	LEFL1006BD10	LEFL1043AG10							LEFL1007CC03
1457	LEFL1078DC09	AK247267	LEFL1005CC06		AJ889081.1			LEFL1045AB04	LEFL1006BD11	LEFL1043AH07							LEFL1007CC12
1458	LEFL1078DD01	AK247268	LEFL1005CC10		AJ889082.1			LEFL1045AB05	LEFL1006BE04	LEFL1043BC09							LEFL1007CD09
1459	LEFL1078DG10	AK247269	LEFL1005CC11		AJ889083.1			LEFL1045AE12	LEFL1006BE07	LEFL1043BF09							LEFL1007CD10
1460	LEFL1079AB04	AK247270	LEFL1005CD04		AJ889084.1			LEFL1045BB07	LEFL1006BE10	LEFL1043BG08							LEFL1007CE05
1461	LEFL1079AB06	AK247271	LEFL1005CD07		AJ890464.2			LEFL1045BF12	LEFL1006BE12	LEFL1043BH01							LEFL1007CE12
1462	LEFL1079AE02	AK247272	LEFL1005CE01		AJ890465.2			LEFL1045DC10	LEFL1006BF03	LEFL1043CA02							LEFL1007CF02
1463	LEFL1079BG05	AK247273	LEFL1005CE05		AJ937278.1			LEFL1045DG12	LEFL1006BF05	LEFL1043CA05							LEFL1007CF05
1464	LEFL1080AB12	AK247274	LEFL1005CE08		AM040193.1			LEFL1046AD04	LEFL1006BF07	LEFL1043CB01							LEFL1007CF06
1465	LEFL1080AE04	AK247275	LEFL1005CE10		AM055602.1			LEFL1046BB05	LEFL1006BF10	LEFL1043CB04							LEFL1007CF08
1466	LEFL1080AH04	AK247276	LEFL1005CF01		AX033278.1			LEFL1046BH10	LEFL1006BG02	LEFL1043CC01							LEFL1007CG04
1467	LEFL1080BE02	AK247277	LEFL1005CF03		AX033279.1			LEFL1046CB05	LEFL1006BG07	LEFL1043CF06							LEFL1007CG09
1468	LEFL1081AA02	AK247278	LEFL1005CF07		AX033280.1			LEFL1046DF03	LEFL1006BG10	LEFL1043CH01							LEFL1007CG10
1469	LEFL1081DC03	AK247279	LEFL1005CF09		AX033281.1			LEFL1047BH06	LEFL1006BG12	LEFL1043DB12							LEFL1007CH06
1470	LEFL1085CA07	AK247280	LEFL1005CF12		AX080081.1			LEFL1047CA11	LEFL1006BH01	LEFL1043DC12							LEFL1007CH08
1471	LEFL1086AD11	AK247281	LEFL1005CG01		AX080085.1			LEFL1048AA10	LEFL1006BH03	LEFL1043DD08							LEFL1007CH12
1472	LEFL1086AE06	AK247282	LEFL1005CG06		AX080131.1			LEFL1048BA06	LEFL1006BH06	LEFL1043DE05							LEFL1007DA07
1473	LEFL1086AG06	AK247283	LEFL1005CG09		AX080132.1			LEFL1048CG01	LEFL1006BH08	LEFL1043DE06							LEFL1007DA08
1474	LEFL1086AG10	AK247284	LEFL1005CG10		AX080133.1			LEFL1049CA01	LEFL1006BH09	LEFL1043DF11							LEFL1007DA12
1475	LEFL1086BD03	AK247285	LEFL1005CH04		AX080134.1			LEFL1049DB05	LEFL1006BH10	LEFL1043DG03							LEFL1007DC02
1476	LEFL1086BG12	AK247286	LEFL1005CH06		AX080135.1			LEFL1050AC09	LEFL1006BH12	LEFL1043DG09							LEFL1007DC08
1477	LEFL1087BD03	AK247287	LEFL1005CH07		AX080136.1			LEFL1050CH11	LEFL1006CA03	LEFL1044AE02							LEFL1007DC09
1478	LEFL1087BD07	AK247288	LEFL1005CH10		AX109668.1			LEFL1050DC04	LEFL1006CA08	LEFL1044AF05							LEFL1007DD10
1479	LEFL1087CG06	AK247289	LEFL1006AA02		AX109703.1			LEFL1051BB06	LEFL1006CA10	LEFL1044AG03							LEFL1007DD11
1480	LEFL1087CG07	AK247290	LEFL1006AA04		AX109748.1			LEFL1051BE07	LEFL1006CB04	LEFL1044BA08							LEFL1007DD12
1481	LEFL1088AD09	AK247291	LEFL1006AA06		AX109769.1			LEFL1051DG04	LEFL1006CB05	LEFL1044BB05							LEFL1007DE01
1482	LEFL1088CD07	AK247292	LEFL1006AA10		AX110036.1			LEFL1051DH08	LEFL1006CC03	LEFL1044BC06							LEFL1007DE06
1483	LEFL1088CE12	AK247293	LEFL1006AB02		AX110175.1			LEFL1052AG02	LEFL1006CC05	LEFL1044BD08							LEFL1007DE11
1484	LEFL1088DA02	AK247294	LEFL1006AB04		AX133811.1			LEFL1052BB10	LEFL1006CC06	LEFL1044CA03							LEFL1007DE12
1485	LEFL1088DF09	AK247295	LEFL1006AC01		AX348127.1			LEFL1052BH02	LEFL1006CD04	LEFL1044CA05							LEFL1007DF10
1486	LEFL1089AB05	AK247296	LEFL1006AC04		AX402526.1			LEFL1052DD10	LEFL1006CD05	LEFL1044CD08							LEFL1007DF11
1487	LEFL1089AC06	AK247297	LEFL1006AC09		AX402527.1			LEFL1052DF09	LEFL1006CD06	LEFL1044DA03							LEFL1007DH11
1488	LEFL1089AH09	AK247298	LEFL1006AD06		AX402528.1			LEFL1052DG03	LEFL1006CD07	LEFL1044DF05							LEFL1008AB06
1489	LEFL1089BA01	AK247299	LEFL1006AD10		AX402529.1			LEFL1053AE06	LEFL1006CD08	LEFL1045AA04							LEFL1008AB08
1490	LEFL1089BC11	AK247300	LEFL1006AE04		AX565493.1			LEFL1053CA03	LEFL1006CD11	LEFL1045AA09							LEFL1008AB10
1491	LEFL1089CD01	AK247301	LEFL1006AE05		AX576390.1			LEFL1053CF11	LEFL1006CE03	LEFL1045AB05							LEFL1008AC06
1492	LEFL1089DA03	AK247302	LEFL1006AF02		AX717116.1			LEFL1053DE03	LEFL1006CE06	LEFL1045AC06							LEFL1008AC09
1493	LEFL1090BB02	AK247303	LEFL1006AG02		AX925633.1			LEFL1054AH11	LEFL1006CE07	LEFL1045AE02							LEFL1008AD05
1494	LEFL1090CA10	AK247304	LEFL1006AG04		AY039810.1			LEFL1054AH12	LEFL1006CE10	LEFL1045AE10							LEFL1008AD08
1495	LEFL1090DC05	AK247305	LEFL1006AG08		AY039811.1			LEFL1055AB09	LEFL1006CF02	LEFL1045AF04							LEFL1008AD10
1496	LEFL1091AA05	AK247306	LEFL1006AH06		AY039812.1			LEFL1055CA01	LEFL1006CF09	LEFL1045AG10							LEFL1008AE01
1497	LEFL1091BH01	AK247307	LEFL1006AH07		AY039813.1			LEFL1055CC06	LEFL1006CF11	LEFL1045AH08							LEFL1008AE04
1498	LEFL1091CH01	AK247308	LEFL1006AH11		AY039814.1			LEFL1056BC11	LEFL1006CF12	LEFL1045BB07							LEFL1008AF03
1499	LEFL1091DD11	AK247309	LEFL1006AH12		AY039815.1			LEFL1056BD08	LEFL1006CG01	LEFL1045BE01							LEFL1008AF05
1500	LEFL1091DF01	AK247310	LEFL1006BA06		AY039816.1			LEFL1056CC11	LEFL1006CG02	LEFL1045BE04							LEFL1008AF06
1501	LEFL1092DD09	AK247311	LEFL1006BA07		AY040716.1			LEFL1056CE06	LEFL1006CG03	LEFL1045BE07							LEFL1008AF07
1502	LEFL1093CB07	AK247312	LEFL1006BA10		AY040717.1			LEFL1057AA06	LEFL1006CG04	LEFL1045BF12							LEFL1008AF10
1503	LEFL1093CC04	AK247313	LEFL1006BB03		AY040718.1			LEFL1057AB12	LEFL1006CG05	LEFL1045BG08							LEFL1008AG04
1504	LEFL1093CG04	AK247314	LEFL1006BB04		AY040719.1			LEFL1057BD06	LEFL1006CG09	LEFL1045BH05							LEFL1008AG06
1505	LEFL1093DD08	AK247315	LEFL1006BB11		AY040720.1			LEFL1057BF10	LEFL1006CH02	LEFL1045CA12							LEFL1008AG07
1506	LEFL1094AB06	AK247316	LEFL1006BC03		AY040721.1			LEFL1057CE07	LEFL1006DB05	LEFL1045CC03							LEFL1008AG10
1507	LEFL1094AH03	AK247317	LEFL1006BC10		AY040722.1			LEFL1057CH03	LEFL1006DC01	LEFL1045CD04							LEFL1008AG12
1508	LEFL1094BG04	AK247318	LEFL1006BC12		AY040723.1			LEFL1058AH06	LEFL1006DC06	LEFL1045CD11							LEFL1008AH04
1509	LEFL1094DE08	AK247319	LEFL1006BD01		AY040724.1			LEFL1058BA03	LEFL1006DC11	LEFL1045CD12							LEFL1008BA09
1510	LEFL1095AA11	AK247320	LEFL1006BD05		AY040725.1			LEFL1058CD09	LEFL1006DD05	LEFL1045CE02							LEFL1008BB07
1511	LEFL1095CA12	AK247321	LEFL1006BD07		AY040726.1			LEFL1059AA02	LEFL1006DE03	LEFL1045CE05							LEFL1008BB08
1512	LEFL1095CC06	AK247322	LEFL1006BD10		AY040727.1			LEFL1059AD03	LEFL1006DF04	LEFL1045CF05							LEFL1008BC03
1513	LEFL1095CH08	AK247323	LEFL1006BD11		AY040728.1			LEFL1059CG02	LEFL1006DF08	LEFL1045CF10							LEFL1008BC09
1514	LEFL1095DD01	AK247324	LEFL1006BE04		AY040729.1			LEFL1060AD09	LEFL1006DG07	LEFL1045CG02							LEFL1008BD07
1515	LEFL1095DF07	AK247325	LEFL1006BE07		AY040730.1			LEFL1060CG08	LEFL1006DH01	LEFL1045CG04							LEFL1008BD08
1516	LEFL1096AA07	AK247326	LEFL1006BE10		AY040731.1			LEFL1061AC01	LEFL1006DH07	LEFL1045DB01							LEFL1008BD09
1517	LEFL1096BG12	AK247327	LEFL1006BE11		AY040732.1			LEFL1061AD09	LEFL1007AB07	LEFL1045DB06							LEFL1008BD12
1518	LEFL1096CA04	AK247328	LEFL1006BE12		AY040733.1			LEFL1061AH03	LEFL1007AC03	LEFL1045DC11							LEFL1008BE05
1519	LEFL1096CE10	AK247329	LEFL1006BF03		AY040734.1			LEFL1061CA04	LEFL1007AC10	LEFL1045DC12							LEFL1008BE09
1520	LEFL1096DB02	AK247330	LEFL1006BF05		AY040735.1			LEFL1062AH04	LEFL1007AC11	LEFL1045DD07							LEFL1008BF06
1521	LEFL1096DB03	AK247331	LEFL1006BF07		AY040736.1			LEFL1062BH04	LEFL1007AD02	LEFL1045DE06							LEFL1008BG04
1522	LEFL1096DE01	AK247332	LEFL1006BF10		AY043468.1			LEFL1062CD02	LEFL1007AD08	LEFL1045DE09							LEFL1008BG07
1523	LEFL1097BE06	AK247333	LEFL1006BG02		AY049748.1			LEFL1063BC05	LEFL1007AD10	LEFL1045DG03							LEFL1008BG09
1524	LEFL1097BG02	AK247334	LEFL1006BG07		AY063743.1			LEFL1063CB09	LEFL1007AE06	LEFL1045DG06							LEFL1008BH06
1525	LEFL1097DG01	AK247335	LEFL1006BG10		AY117038.1			LEFL1063CE02	LEFL1007AE11	LEFL1046AB10							LEFL1008BH08
1526	LEFL1097DH03	AK247336	LEFL1006BG12		AY118116.1			LEFL1063DG01	LEFL1007AF06	LEFL1046AE08							LEFL1008BH12
1527	LEFL1098AE10	AK247337	LEFL1006BH01		AY118117.1			LEFL1064BH10	LEFL1007AF09	LEFL1046AF07							LEFL1008CA03
1528	LEFL1098AH06	AK247338	LEFL1006BH03		AY118118.1			LEFL1065AD12	LEFL1007AF12	LEFL1046AH03							LEFL1008CA07
1529	LEFL1098BH12	AK247339	LEFL1006BH06		AY118119.1			LEFL1065CH08	LEFL1007AG06	LEFL1046BA05							LEFL1008CB05
1530	LEFL1098CD02	AK247340	LEFL1006BH08		AY118120.1			LEFL1067BB05	LEFL1007AG08	LEFL1046BC08							LEFL1008CB06
1531	LEFL1098CH12	AK247341	LEFL1006BH09		AY118121.1			LEFL1067DF11	LEFL1007AH03	LEFL1046BC11							LEFL1008CC06
1532	LEFL1001AG04	AK247342	LEFL1006BH10		AY118122.1			LEFL1068AG09	LEFL1007BA01	LEFL1046BC12							LEFL1008CD03
1533	LEFL1001DC05	AK247343	LEFL1006BH12		AY118123.1			LEFL1068CH10	LEFL1007BA03	LEFL1046BF09							LEFL1008CD05
1534	LEFL1001DH06	AK247344	LEFL1006CA03		AY118124.1			LEFL1070BC10	LEFL1007BA05	LEFL1046CA11							LEFL1008CD06
1535	LEFL1002AD01	AK247345	LEFL1006CA08		AY118125.1			LEFL1070CD04	LEFL1007BA06	LEFL1046CC07							LEFL1008CE05
1536	LEFL1002BD03	AK247346	LEFL1006CA10		AY118126.1			LEFL1070DE11	LEFL1007BA08	LEFL1046CG10							LEFL1008CG01
1537	LEFL1002DG12	AK247347	LEFL1006CB04		AY118127.1			LEFL1071BC07	LEFL1007BA09	LEFL1046DA10							LEFL1008CG02
1538	LEFL1002DH02	AK247348	LEFL1006CB05		AY118128.1			LEFL1072BB05	LEFL1007BA11	LEFL1046DB10							LEFL1008DA04
1539	LEFL1003BE11	AK247349	LEFL1006CC03		AY118129.1			LEFL1072DC06	LEFL1007BB03	LEFL1046DD12							LEFL1008DA08
1540	LEFL1003BG06	AK247350	LEFL1006CC04		AY118130.1			LEFL1073AC01	LEFL1007BB07	LEFL1046DH01							LEFL1008DB02
1541	LEFL1003BG11	AK247351	LEFL1006CC05		AY118131.1			LEFL1073AH09	LEFL1007BB08	LEFL1046DH06							LEFL1008DB11
1542	LEFL1003CB07	AK247352	LEFL1006CC06		AY118132.1			LEFL1073BF06	LEFL1007BB09	LEFL1047AA02							LEFL1008DC04
1543	LEFL1004BA01	AK247353	LEFL1006CD04		AY118133.1			LEFL1074AF08	LEFL1007BC07	LEFL1047AA03							LEFL1008DC08
1544	LEFL1004BD04	AK247354	LEFL1006CD05		AY118134.1			LEFL1074DC11	LEFL1007BD02	LEFL1047AA07							LEFL1008DC10
1545	LEFL1004BE11	AK247355	LEFL1006CD06		AY118135.1			LEFL1074DC12	LEFL1007BD06	LEFL1047AB03							LEFL1008DD06
1546	LEFL1004BF03	AK247356	LEFL1006CD07		AY118136.1			LEFL1074DF01	LEFL1007BD08	LEFL1047AB08							LEFL1008DD12
1547	LEFL1004CE03	AK247357	LEFL1006CD08		AY118137.1			LEFL1075AF07	LEFL1007BD10	LEFL1047AB10							LEFL1008DE05
1548	LEFL1004DA08	AK247358	LEFL1006CD11		AY118138.1			LEFL1075CF11	LEFL1007BE04	LEFL1047AC02							LEFL1008DF12
1549	LEFL1004DD10	AK247359	LEFL1006CE03		AY118139.1			LEFL1075DA09	LEFL1007BE10	LEFL1047AC03							LEFL1008DG04
1550	LEFL1005AF08	AK247360	LEFL1006CE06		AY125575.1			LEFL1075DD07	LEFL1007BF01	LEFL1047BA05							LEFL1008DG06
1551	LEFL1005CG01	AK247361	LEFL1006CE07		AY125958.1			LEFL1075DE06	LEFL1007BF05	LEFL1047BB09							LEFL1008DG10
1552	LEFL1006BD05	AK247362	LEFL1006CE10		AY127697.1			LEFL1076BG01	LEFL1007BF09	LEFL1047BB10							LEFL1008DH01
1553	LEFL1006BE12	AK247363	LEFL1006CF02		AY127698.1			LEFL1076DE09	LEFL1007BF10	LEFL1047BH06							LEFL1009AA02
1554	LEFL1006CF11	AK247364	LEFL1006CF09		AY127699.1			LEFL1078AA03	LEFL1007BF11	LEFL1047CD07							LEFL1009AA08
1555	LEFL1007BA08	AK247365	LEFL1006CF11		AY147369.1			LEFL1078AB03	LEFL1007BF12	LEFL1047CD08							LEFL1009AA09
1556	LEFL1007BB07	AK247366	LEFL1006CF12		AY153419.1			LEFL1079AA11	LEFL1007BG04	LEFL1047CF06							LEFL1009AA10
1557	LEFL1007BH12	AK247367	LEFL1006CG01		AY153420.1			LEFL1079BE09	LEFL1007BG05	LEFL1047CH06							LEFL1009AB09
1558	LEFL1008AF03	AK247368	LEFL1006CG02		AY153421.1			LEFL1079DC07	LEFL1007BG10	LEFL1047DE04							LEFL1009AC03
1559	LEFL1008AH06	AK247369	LEFL1006CG03		AY153422.1			LEFL1080AG09	LEFL1007BG12	LEFL1047DE12							LEFL1009AC04
1560	LEFL1008BH08	AK247370	LEFL1006CG04		AY153423.1			LEFL1080DA02	LEFL1007BH01	LEFL1047DF06							LEFL1009AD03
1561	LEFL1008CA03	AK247371	LEFL1006CG05		AY153424.1			LEFL1085AA12	LEFL1007BH05	LEFL1047DH02							LEFL1009AD04
1562	LEFL1009AH04	AK247372	LEFL1006CG09		AY153425.1			LEFL1085CD04	LEFL1007BH06	LEFL1048AC05							LEFL1009AD05
1563	LEFL1009BG12	AK247373	LEFL1006CH02		AY153426.1			LEFL1085CG08	LEFL1007BH07	LEFL1048AG01							LEFL1009AD08
1564	LEFL1009CB07	AK247374	LEFL1006CH08		AY154682.1			LEFL1085DB06	LEFL1007CA01	LEFL1048BA08							LEFL1009AD11
1565	LEFL1009CC09	AK247375	LEFL1006DB05		AY160211.1			LEFL1085DD11	LEFL1007CA04	LEFL1048BH01							LEFL1009AE12
1566	LEFL1009DB02	AK247376	LEFL1006DC01		AY188919.1			LEFL1085DG07	LEFL1007CA07	LEFL1048BH03							LEFL1009AF03
1567	LEFL1009DF06	AK247377	LEFL1006DC06		AY208788.2			LEFL1086BE12	LEFL1007CA08	LEFL1048CB06							LEFL1009AF07
1568	LEFL1010AB07	AK247378	LEFL1006DC11		AY209150.1			LEFL1086CG09	LEFL1007CA11	LEFL1048CF06							LEFL1009AF08
1569	LEFL1010AB12	AK247379	LEFL1006DD05		AY209151.1			LEFL1086DB11	LEFL1007CB04	LEFL1048DC07							LEFL1009AF10
1570	LEFL1010AD12	AK247380	LEFL1006DE03		AY209152.1			LEFL1086DH04	LEFL1007CC03	LEFL1048DE12							LEFL1009AG04
1571	LEFL1010BD03	AK247381	LEFL1006DF04		AY209153.1			LEFL1087CB11	LEFL1007CC12	LEFL1048DF05							LEFL1009AG09
1572	LEFL1010DH10	AK247382	LEFL1006DF08		AY209154.1			LEFL1087CD08	LEFL1007CD05	LEFL1048DH05							LEFL1009AG12
1573	LEFL1011AB04	AK247383	LEFL1006DG07		AY209155.1			LEFL1087DE11	LEFL1007CD09	LEFL1049AC04							LEFL1009AH03
1574	LEFL1011BA12	AK247384	LEFL1006DH01		AY209156.1			LEFL1087DH08	LEFL1007CD10	LEFL1049AD04							LEFL1009AH04
1575	LEFL1011BD02	AK247385	LEFL1006DH07		AY209157.1			LEFL1088BB10	LEFL1007CE05	LEFL1049AD09							LEFL1009BA05
1576	LEFL1011BD06	AK247386	LEFL1007AB07		AY209158.1			LEFL1088BE03	LEFL1007CE12	LEFL1049AG06							LEFL1009BA07
1577	LEFL1011BE02	AK247387	LEFL1007AC03		AY209159.1			LEFL1088CA07	LEFL1007CF02	LEFL1049AG12							LEFL1009BA10
1578	LEFL1011BG09	AK247388	LEFL1007AC10		AY209160.1			LEFL1089AA12	LEFL1007CF05	LEFL1049AH03							LEFL1009BA11
1579	LEFL1011DB04	AK247389	LEFL1007AC11		AY209161.1			LEFL1089AH05	LEFL1007CF06	LEFL1049BB04							LEFL1009BB05
1580	LEFL1012AB01	AK247390	LEFL1007AD02		AY209162.1			LEFL1089BC10	LEFL1007CF08	LEFL1049BB10							LEFL1009BB11
1581	LEFL1012AC01	AK247391	LEFL1007AD08		AY209163.1			LEFL1089CC09	LEFL1007CF10	LEFL1049BD02							LEFL1009BC01
1582	LEFL1012AH05	AK247392	LEFL1007AD10		AY209164.1			LEFL1089DC11	LEFL1007CG04	LEFL1049BD08							LEFL1009BC10
1583	LEFL1012BH01	AK247393	LEFL1007AE06		AY209165.1			LEFL1089DD04	LEFL1007CG09	LEFL1049BG09							LEFL1009BD04
1584	LEFL1013AA11	AK247394	LEFL1007AE11		AY209166.1			LEFL1090CB09	LEFL1007CG10	LEFL1049CA03							LEFL1009BE04
1585	LEFL1013AG06	AK247395	LEFL1007AF02		AY209167.1			LEFL1091AE01	LEFL1007CH03	LEFL1049CA05							LEFL1009BF01
1586	LEFL1013BC02	AK247396	LEFL1007AF06		AY209168.1			LEFL1091AG04	LEFL1007CH06	LEFL1049CC12							LEFL1009BF11
1587	LEFL1013BH03	AK247397	LEFL1007AF09		AY209169.1			LEFL1091BC05	LEFL1007CH08	LEFL1049CD01							LEFL1009BG03
1588	LEFL1013CB01	AK247398	LEFL1007AF12		AY209170.1			LEFL1091BF02	LEFL1007CH12	LEFL1049CD09							LEFL1009BG05
1589	LEFL1013CB04	AK247399	LEFL1007AG06		AY209171.1			LEFL1091DF10	LEFL1007DA07	LEFL1049CE12							LEFL1009BG08
1590	LEFL1013CE12	AK247400	LEFL1007AG08		AY209172.1			LEFL1092CD12	LEFL1007DA08	LEFL1049CG06							LEFL1009BG12
1591	LEFL1013CF05	AK247401	LEFL1007AH03		AY209173.1			LEFL1092CE02	LEFL1007DA12	LEFL1049CH02							LEFL1009BH01
1592	LEFL1013DF11	AK247402	LEFL1007BA01		AY209174.1			LEFL1092CE04	LEFL1007DC02	LEFL1049DA02							LEFL1009BH03
1593	LEFL1013DG01	AK247403	LEFL1007BA03		AY209175.1			LEFL1092CH11	LEFL1007DC08	LEFL1049DB12							LEFL1009BH06
1594	LEFL1014AG10	AK247404	LEFL1007BA05		AY209176.1			LEFL1092DC10	LEFL1007DC09	LEFL1049DC02							LEFL1009BH11
1595	LEFL1014BC05	AK247405	LEFL1007BA06		AY210330.1			LEFL1093BF06	LEFL1007DD10	LEFL1049DC04							LEFL1009CA01
1596	LEFL1014DF01	AK247406	LEFL1007BA08		AY210438.1			LEFL1093BG04	LEFL1007DD11	LEFL1049DG08							LEFL1009CA06
1597	LEFL1014DG11	AK247407	LEFL1007BA09		AY217138.1			LEFL1093DB03	LEFL1007DD12	LEFL1049DH04							LEFL1009CA12
1598	LEFL1014DG12	AK247408	LEFL1007BA11		AY217139.1			LEFL1093DC08	LEFL1007DE01	LEFL1050AF01							LEFL1009CB02
1599	LEFL1015AB05	AK247409	LEFL1007BB03		AY217140.1			LEFL1094BA03	LEFL1007DE06	LEFL1050AF02							LEFL1009CB06
1600	LEFL1015BA08	AK247410	LEFL1007BB07		AY217141.1			LEFL1094BE09	LEFL1007DE11	LEFL1050AF04							LEFL1009CB07
1601	LEFL1015CD02	AK247411	LEFL1007BB08		AY217142.1			LEFL1095DC09	LEFL1007DE12	LEFL1050BA01							LEFL1009CB09
1602	LEFL1016AA12	AK247412	LEFL1007BB09		AY217143.1			LEFL1095DF05	LEFL1007DF10	LEFL1050BB12							LEFL1009CB12
1603	LEFL1016AD03	AK247413	LEFL1007BC07		AY217144.1			LEFL1095DH05	LEFL1007DF11	LEFL1050BF04							LEFL1009CC05
1604	LEFL1016DD02	AK247414	LEFL1007BC11		AY217145.1			LEFL1096BA09	LEFL1007DH11	LEFL1050CB01							LEFL1009CC09
1605	LEFL1017CH12	AK247415	LEFL1007BD02		AY217146.1			LEFL1096BH11	LEFL1008AA05	LEFL1050CH11							LEFL1009CD05
1606	LEFL1017DA02	AK247416	LEFL1007BD06		AY217147.1			LEFL1096CC04	LEFL1008AB06	LEFL1050CH12							LEFL1009CD08
1607	LEFL1018AA01	AK247417	LEFL1007BD08		AY217148.1			LEFL1096CE06	LEFL1008AB08	LEFL1050DC04							LEFL1009CD10
1608	LEFL1018CF07	AK247418	LEFL1007BD10		AY217149.1			LEFL1096CH02	LEFL1008AB10	LEFL1050DD11							LEFL1009CE03
1609	LEFL1018DB09	AK247419	LEFL1007BE04		AY217150.1			LEFL1096CH08	LEFL1008AC04	LEFL1050DE06							LEFL1009CE04
1610	LEFL1018DH04	AK247420	LEFL1007BE10		AY217151.1			LEFL1096DD02	LEFL1008AC06	LEFL1050DG02							LEFL1009CE09
1611	LEFL1019AA04	AK247421	LEFL1007BF01		AY217152.1			LEFL1096DG09	LEFL1008AC09	LEFL1050DH12							LEFL1009CE10
1612	LEFL1019AA09	AK247422	LEFL1007BF05		AY217153.1			LEFL1097AB01	LEFL1008AD05	LEFL1051AA09							LEFL1009CF03
1613	LEFL1019AE12	AK247423	LEFL1007BF09		AY217154.1			LEFL1097AC03	LEFL1008AD08	LEFL1051AB03							LEFL1009CF04
1614	LEFL1019BA08	AK247424	LEFL1007BF10		AY217155.1			LEFL1097AE06	LEFL1008AD10	LEFL1051AB06							LEFL1009CF09
1615	LEFL1019BG06	AK247425	LEFL1007BF11		AY217156.1			LEFL1097BH04	LEFL1008AE01	LEFL1051AB08							LEFL1009CF11
1616	LEFL1019CD05	AK247426	LEFL1007BF12		AY217157.1			LEFL1097CC11	LEFL1008AE04	LEFL1051AF09							LEFL1009CH09
1617	LEFL1019CG12	AK247427	LEFL1007BG04		AY217158.1			LEFL1097CH08	LEFL1008AF03	LEFL1051AH11							LEFL1009CH12
1618	LEFL1019DB08	AK247428	LEFL1007BG05		AY217159.1			LEFL1097DD12	LEFL1008AF05	LEFL1051BC07							LEFL1009DA07
1619	LEFL1019DB10	AK247429	LEFL1007BG10		AY217160.1			LEFL1097DH02	LEFL1008AF06	LEFL1051BC11							LEFL1009DA11
1620	LEFL1019DC10	AK247430	LEFL1007BG12		AY217161.1			LEFL1098AD08	LEFL1008AF07	LEFL1051BD06							LEFL1009DB03
1621	LEFL1019DD04	AK247431	LEFL1007BH01		AY217162.1			LEFL1098BH09	LEFL1008AF10	LEFL1051BD08							LEFL1009DB09
1622	LEFL1019DD11	AK247432	LEFL1007BH05		AY217163.1			LEFL1098CE07	LEFL1008AG02	LEFL1051BD09							LEFL1009DB11
1623	LEFL1020AG12	AK247433	LEFL1007BH06		AY217164.1			LEFL1098DD08	LEFL1008AG04	LEFL1051BE03							LEFL1009DC03
1624	LEFL1020CG06	AK247434	LEFL1007BH07		AY217165.1			LEFL2001BA12	LEFL1008AG06	LEFL1051BG06							LEFL1009DC10
1625	LEFL1021CA10	AK247435	LEFL1007BH12		AY217166.1			LEFL2001BD06	LEFL1008AG07	LEFL1051CD08							LEFL1009DD02
1626	LEFL1021CB07	AK247436	LEFL1007CA01		AY217167.1			LEFL2001BE05	LEFL1008AG10	LEFL1051CE04							LEFL1009DD03
1627	LEFL1021CE02	AK247437	LEFL1007CA04		AY217168.1			LEFL2001CG07	LEFL1008AG12	LEFL1051CG02							LEFL1009DD06
1628	LEFL1021CF04	AK247438	LEFL1007CA07		AY217169.1			LEFL2001DA08	LEFL1008AH04	LEFL1051DA06							LEFL1009DD07
1629	LEFL1021DB08	AK247439	LEFL1007CA08		AY217170.1			LEFL2002AH04	LEFL1008AH06	LEFL1051DB01							LEFL1009DE08
1630	LEFL1021DD06	AK247440	LEFL1007CA11		AY217171.1			LEFL2002BA05	LEFL1008BA09	LEFL1051DB09							LEFL1009DE11
1631	LEFL1021DH03	AK247441	LEFL1007CB04		AY217172.1			LEFL2002BD08	LEFL1008BB07	LEFL1051DF05							LEFL1009DF04
1632	LEFL1022BD07	AK247442	LEFL1007CC03		AY217173.1			LEFL2002CB05	LEFL1008BB08	LEFL1051DH11							LEFL1009DF06
1633	LEFL1022BG03	AK247443	LEFL1007CC12		AY217174.1			LEFL2002CD04	LEFL1008BC03	LEFL1052AB01							LEFL1009DF12
1634	LEFL1022DD04	AK247444	LEFL1007CD05		AY217175.1			LEFL2002CG12	LEFL1008BC09	LEFL1052AF02							LEFL1009DG10
1635	LEFL1022DF04	AK247445	LEFL1007CD09		AY217176.1			LEFL2002DC08	LEFL1008BD07	LEFL1052AF06							LEFL1009DG11
1636	LEFL1023AA03	AK247446	LEFL1007CD10		AY217177.1			LEFL2002DG07	LEFL1008BD08	LEFL1052AF08							LEFL1009DH02
1637	LEFL1024CC06	AK247447	LEFL1007CE05		AY217178.1			LEFL2003BB06	LEFL1008BD09	LEFL1052AH08							LEFL1010AA01
1638	LEFL1024DD01	AK247448	LEFL1007CE12		AY217179.1			LEFL2003BB11	LEFL1008BD12	LEFL1052AH10							LEFL1010AB02
1639	LEFL1024DH02	AK247449	LEFL1007CF02		AY217180.1			LEFL2003CC05	LEFL1008BE01	LEFL1052BB01							LEFL1010AB03
1640	LEFL1025DH06	AK247450	LEFL1007CF05		AY217181.1			LEFL2003CG12	LEFL1008BE05	LEFL1052BB09							LEFL1010AB04
1641	LEFL1026AC04	AK247451	LEFL1007CF06		AY217182.1			LEFL2003CH12	LEFL1008BE09	LEFL1052BB10							LEFL1010AB12
1642	LEFL1026BD01	AK247452	LEFL1007CF08		AY217183.1			LEFL2003DB04	LEFL1008BF06	LEFL1052BD06							LEFL1010AC01
1643	LEFL1026BD10	AK247453	LEFL1007CF10		AY217184.1			LEFL2003DF08	LEFL1008BG04	LEFL1052BG04							LEFL1010AC02
1644	LEFL1026CB10	AK247454	LEFL1007CG04		AY217185.1			LEFL2004I15	LEFL1008BG07	LEFL1052BH02							LEFL1010AC03
1645	LEFL1026DA01	AK247455	LEFL1007CG09		AY217186.1			LEFL2004M04	LEFL1008BG09	LEFL1052BH04							LEFL1010AC06
1646	LEFL1027AB09	AK247456	LEFL1007CG10		AY217187.1			LEFL2005A09	LEFL1008BH06	LEFL1052CD05							LEFL1010AC09
1647	LEFL1027AC12	AK247457	LEFL1007CH03		AY217188.1			LEFL2005B08	LEFL1008BH08	LEFL1052CE09							LEFL1010AD03
1648	LEFL1027BE01	AK247458	LEFL1007CH04		AY217189.1			LEFL2005B22	LEFL1008BH12	LEFL1052CE12							LEFL1010AD06
1649	LEFL1027BG05	AK247459	LEFL1007CH06		AY217190.1			LEFL2005C07	LEFL1008CA03	LEFL1052CG04							LEFL1010AD09
1650	LEFL1027BH05	AK247460	LEFL1007CH08		AY217191.1			LEFL2005M06	LEFL1008CA07	LEFL1052DC10							LEFL1010AD12
1651	LEFL1027DE01	AK247461	LEFL1007CH10		AY217192.1			LEFL2005N13	LEFL1008CB05	LEFL1052DG12							LEFL1010AE05
1652	LEFL1028AE10	AK247462	LEFL1007CH12		AY217193.1			LEFL2006A23	LEFL1008CB06	LEFL1052DH02							LEFL1010AF08
1653	LEFL1028AF05	AK247463	LEFL1007DA07		AY217194.1			LEFL2006D01	LEFL1008CC06	LEFL1052DH05							LEFL1010AG04
1654	LEFL1029BH04	AK247464	LEFL1007DA08		AY217195.1			LEFL2006G06	LEFL1008CC08	LEFL1052DH10							LEFL1010AG09
1655	LEFL1029CC11	AK247465	LEFL1007DA12		AY217196.1			LEFL2006J11	LEFL1008CD03	LEFL1053AB02							LEFL1010AG10
1656	LEFL1029CE01	AK247466	LEFL1007DC02		AY217197.1			LEFL2006M11	LEFL1008CD05	LEFL1053AF10							LEFL1010AG11
1657	LEFL1029CE11	AK247467	LEFL1007DC08		AY217198.1			LEFL2007I16	LEFL1008CD06	LEFL1053AG04							LEFL1010AG12
1658	LEFL1029CG12	AK247468	LEFL1007DC09		AY217199.1			LEFL2007J11	LEFL1008CE05	LEFL1053BC09							LEFL1010AH03
1659	LEFL1029DE10	AK247469	LEFL1007DD10		AY217200.1			LEFL2008A06	LEFL1008CF08	LEFL1053BE09							LEFL1010BA01
1660	LEFL1030BA03	AK247470	LEFL1007DD11		AY217201.1			LEFL2008D20	LEFL1008CG01	LEFL1053BG05							LEFL1010BA03
1661	LEFL1030BC06	AK247471	LEFL1007DD12		AY219172.2			LEFL2008J22	LEFL1008CG02	LEFL1053CA07							LEFL1010BA06
1662	LEFL1030BF11	AK247472	LEFL1007DE01		AY228764.1			LEFL2009C02	LEFL1008DA04	LEFL1053CF07							LEFL1010BB04
1663	LEFL1030CG03	AK247473	LEFL1007DE06		AY232718.1			LEFL2009I09	LEFL1008DA08	LEFL1053CF11							LEFL1010BB12
1664	LEFL1030DD11	AK247474	LEFL1007DE11		AY232719.1			LEFL2009J07	LEFL1008DB02	LEFL1053DC01							LEFL1010BC04
1665	LEFL1030DE01	AK247475	LEFL1007DE12		AY232720.1			LEFL2009O21	LEFL1008DB11	LEFL1054AC02							LEFL1010BC06
1666	LEFL1030DF01	AK247476	LEFL1007DF10		AY232721.1			LEFL2010H24	LEFL1008DC04	LEFL1054AD01							LEFL1010BC10
1667	LEFL1030DG11	AK247477	LEFL1007DF11		AY232722.1			LEFL2010I21	LEFL1008DC08	LEFL1054AE08							LEFL1010BC12
1668	LEFL1031AA01	AK247478	LEFL1007DG10		AY232723.1			LEFL2010K08	LEFL1008DC10	LEFL1054AE11							LEFL1010BD03
1669	LEFL1031AA12	AK247479	LEFL1007DH11		AY232724.1			LEFL2010P20	LEFL1008DD06	LEFL1054AH11							LEFL1010BD09
1670	LEFL1031AC11	AK247480	LEFL1008AA05		AY238605.1			LEFL2011E24	LEFL1008DD12	LEFL1054CB06							LEFL1010BE05
1671	LEFL1031AF09	AK247481	LEFL1008AB06		AY238606.1			LEFL2011H05	LEFL1008DE05	LEFL1054CC01							LEFL1010BE07
1672	LEFL1031BE02	AK247482	LEFL1008AB08		AY247553.1			LEFL2011P17	LEFL1008DF04	LEFL1054DB03							LEFL1010BE12
1673	LEFL1031CG03	AK247483	LEFL1008AB10		AY249409.1			LEFL2012F24	LEFL1008DF12	LEFL1054DC05							LEFL1010BF12
1674	LEFL1032AC10	AK247484	LEFL1008AB12		AY255836.1			LEFL2012M14	LEFL1008DG04	LEFL1054DD11							LEFL1010BG02
1675	LEFL1032BC09	AK247485	LEFL1008AC04		AY259214.1			LEFL2012N23	LEFL1008DG06	LEFL1055AC10							LEFL1010BH05
1676	LEFL1032BF11	AK247486	LEFL1008AC06		AY262831.1			LEFL2012O04	LEFL1008DG08	LEFL1055AD08							LEFL1010BH09
1677	LEFL1032DC06	AK247487	LEFL1008AC09		AY263408.1			LEFL2012O20	LEFL1008DG10	LEFL1055AE12							LEFL1010BH12
1678	LEFL1033AB11	AK247488	LEFL1008AD05		AY263409.1			LEFL2013A13	LEFL1008DH01	LEFL1055AG10							LEFL1010CA02
1679	LEFL1033AC07	AK247489	LEFL1008AD08		AY263410.1			LEFL2013E19	LEFL1009AA02	LEFL1055BD05							LEFL1010CA03
1680	LEFL1033BB07	AK247490	LEFL1008AD10		AY263991.1			LEFL2013P02	LEFL1009AA08	LEFL1055BF08							LEFL1010CA07
1681	LEFL1033DG09	AK247491	LEFL1008AE01		AY264267.1			LEFL2014A08	LEFL1009AA09	LEFL1055CA02							LEFL1010CB09
1682	LEFL1034BC03	AK247492	LEFL1008AE04		AY267760.1			LEFL2014L01	LEFL1009AA10	LEFL1055CD03							LEFL1010CB11
1683	LEFL1034CF03	AK247493	LEFL1008AF03		AY267761.1			LEFL2014L09	LEFL1009AB05	LEFL1055CF05							LEFL1010CC01
1684	LEFL1034DE01	AK247494	LEFL1008AF05		AY267762.1			LEFL2015D21	LEFL1009AB09	LEFL1055DA10							LEFL1010CC09
1685	LEFL1034DH09	AK247495	LEFL1008AF06		AY267763.1			LEFL2015H11	LEFL1009AC03	LEFL1055DB02							LEFL1010CC10
1686	LEFL1035AC08	AK247496	LEFL1008AF07		AY267764.1			LEFL2015H21	LEFL1009AC04	LEFL1055DB11							LEFL1010CC11
1687	LEFL1035AE10	AK247497	LEFL1008AF10		AY267765.1			LEFL2015H22	LEFL1009AC05	LEFL1055DF02							LEFL1010CD01
1688	LEFL1035BB11	AK247498	LEFL1008AG02		AY267766.1			LEFL2016B10	LEFL1009AC06	LEFL1055DF06							LEFL1010CD04
1689	LEFL1036AC01	AK247499	LEFL1008AG04		AY267767.1			LEFL2016F04	LEFL1009AD03	LEFL1055DH05							LEFL1010CE04
1690	LEFL1036AF04	AK247500	LEFL1008AG06		AY267768.1			LEFL2016J13	LEFL1009AD04	LEFL1056AA10							LEFL1010CE06
1691	LEFL1036BC04	AK247501	LEFL1008AG07		AY267769.1			LEFL2017A04	LEFL1009AD05	LEFL1056AB07							LEFL1010CE07
1692	LEFL1036DA01	AK247502	LEFL1008AG10		AY267770.1			LEFL2017B11	LEFL1009AD08	LEFL1056BB08							LEFL1010CG05
1693	LEFL1037AF07	AK247503	LEFL1008AG12		AY267771.1			LEFL2017B15	LEFL1009AD11	LEFL1056BD05							LEFL1010CG07
1694	LEFL1037BA08	AK247504	LEFL1008AH04		AY267772.1			LEFL2017F24	LEFL1009AE11	LEFL1056BE12							LEFL1010CG12
1695	LEFL1037BH04	AK247505	LEFL1008AH06		AY267773.1			LEFL2017G11	LEFL1009AE12	LEFL1056BG02							LEFL1010DA06
1696	LEFL1037CE06	AK247506	LEFL1008BA09		AY267774.1			LEFL2017G15	LEFL1009AF03	LEFL1056BH12							LEFL1010DB06
1697	LEFL1037DD08	AK247507	LEFL1008BB07		AY267775.1			LEFL2018D13	LEFL1009AF07	LEFL1056CB06							LEFL1010DB11
1698	LEFL1037DF05	AK247508	LEFL1008BB08		AY267776.1			LEFL2018E13	LEFL1009AF08	LEFL1056CB08							LEFL1010DB12
1699	LEFL1037DF10	AK247509	LEFL1008BB12		AY267777.1			LEFL2019A21	LEFL1009AF10	LEFL1056CC02							LEFL1010DC01
1700	LEFL1038AB03	AK247510	LEFL1008BC03		AY267778.1			LEFL2019I10	LEFL1009AG04	LEFL1056CD11							LEFL1010DD04
1701	LEFL1038BB12	AK247511	LEFL1008BC09		AY267779.1			LEFL2021N03	LEFL1009AG09	LEFL1056CE09							LEFL1010DE02
1702	LEFL1038DC03	AK247512	LEFL1008BD07		AY267780.1			LEFL2021N10	LEFL1009AG12	LEFL1056CF11							LEFL1010DE06
1703	LEFL1039DD07	AK247513	LEFL1008BD08		AY278808.1			LEFL2022A01	LEFL1009AH03	LEFL1056CH09							LEFL1010DE11
1704	LEFL1040AG07	AK247514	LEFL1008BD09		AY278849.1			LEFL2022B22	LEFL1009AH04	LEFL1056DA02							LEFL1010DF03
1705	LEFL1040BB02	AK247515	LEFL1008BD12		AY293858.1			LEFL2022E17	LEFL1009BA05	LEFL1056DC03							LEFL1010DH02
1706	LEFL1040BH12	AK247516	LEFL1008BE01		AY293860.1			LEFL2022F20	LEFL1009BA07	LEFL1056DC08							LEFL1010DH03
1707	LEFL1040CC06	AK247517	LEFL1008BE05		AY293870.1			LEFL2022I01	LEFL1009BA08	LEFL1056DD08							LEFL1010DH10
1708	LEFL1040CE02	AK247518	LEFL1008BE09		AY293873.1			LEFL2022N19	LEFL1009BA10	LEFL1056DF09							LEFL1011AA07
1709	LEFL1040CH01	AK247519	LEFL1008BF06		AY295024.1			LEFL2023E24	LEFL1009BA11	LEFL1057AE07							LEFL1011AB02
1710	LEFL1040DD09	AK247520	LEFL1008BF12		AY295025.1			LEFL2024F21	LEFL1009BB05	LEFL1057AF06							LEFL1011AB04
1711	LEFL1040DH11	AK247521	LEFL1008BG04		AY295030.1			LEFL2024N03	LEFL1009BB11	LEFL1057AH04							LEFL1011AB11
1712	LEFL1041BH05	AK247522	LEFL1008BG07		AY295036.1			LEFL2026F12	LEFL1009BC01	LEFL1057BD08							LEFL1011AC01
1713	LEFL1041CE08	AK247523	LEFL1008BG09		AY295043.1			LEFL2026L08	LEFL1009BC07	LEFL1057CH05							LEFL1011AC08
1714	LEFL1041CF06	AK247524	LEFL1008BH06		AY295044.1			LEFL2026L22	LEFL1009BC09	LEFL1057DC12							LEFL1011AC12
1715	LEFL1041DD09	AK247525	LEFL1008BH08		AY295064.1			LEFL2026M21	LEFL1009BC10	LEFL1057DE07							LEFL1011AD06
1716	LEFL1041DG03	AK247526	LEFL1008BH10		AY295065.1			LEFL2027L11	LEFL1009BD04	LEFL1057DE10							LEFL1011AD09
1717	LEFL1042AC12	AK247527	LEFL1008BH12		AY313136.1			LEFL2027L21	LEFL1009BE04	LEFL1057DF05							LEFL1011AD10
1718	LEFL1042BA02	AK247528	LEFL1008CA03		AY321312.1			LEFL2028K01	LEFL1009BF01	LEFL1057DF07							LEFL1011AE02
1719	LEFL1042BG02	AK247529	LEFL1008CA07		AY329037.1			LEFL2028M23	LEFL1009BF11	LEFL1057DG05							LEFL1011AE06
1720	LEFL1042BG06	AK247530	LEFL1008CA09		AY329324.1			LEFL2028N08	LEFL1009BG03	LEFL1057DH02							LEFL1011AF04
1721	LEFL1042CD10	AK247531	LEFL1008CB05		AY337416.1			LEFL2029D12	LEFL1009BG05	LEFL1058AD06							LEFL1011AF06
1722	LEFL1043AE01	AK247532	LEFL1008CB06		AY337425.1			LEFL2029E19	LEFL1009BG08	LEFL1058AE05							LEFL1011AG08
1723	LEFL1043AE12	AK247533	LEFL1008CC06		AY337428.1			LEFL2030A07	LEFL1009BG12	LEFL1058AH05							LEFL1011AG10
1724	LEFL1043BH12	AK247534	LEFL1008CC08		AY337434.1			LEFL2030B03	LEFL1009BH01	LEFL1058AH06							LEFL1011AG11
1725	LEFL1043CB07	AK247535	LEFL1008CD03		AY337437.1			LEFL2030H07	LEFL1009BH03	LEFL1058BC01							LEFL1011AH01
1726	LEFL1043CG04	AK247536	LEFL1008CD05		AY337453.1			LEFL2031A04	LEFL1009BH06	LEFL1058BD04							LEFL1011AH02
1727	LEFL1043DH02	AK247537	LEFL1008CD06		AY337463.1			LEFL2031D23	LEFL1009BH07	LEFL1058BE01							LEFL1011AH09
1728	LEFL1044AA09	AK247538	LEFL1008CE05		AY337716.1			LEFL2031D24	LEFL1009BH11	LEFL1058CB11							LEFL1011AH10
1729	LEFL1044BG03	AK247539	LEFL1008CF08		AY337717.1			LEFL2031N10	LEFL1009CA01	LEFL1058CC07							LEFL1011AH12
1730	LEFL1044BH06	AK247540	LEFL1008CG01		AY345588.1			LEFL2031O19	LEFL1009CA06	LEFL1058CD09							LEFL1011BA01
1731	LEFL1045AB04	AK247541	LEFL1008CG02		AY345895.1			LEFL2032A20	LEFL1009CA12	LEFL1058CG07							LEFL1011BA02
1732	LEFL1045AB05	AK247542	LEFL1008CG07		AY352596.1			LEFL2032D13	LEFL1009CB02	LEFL1058DA12							LEFL1011BA06
1733	LEFL1045AE12	AK247543	LEFL1008DA04		AY352597.1			LEFL2032E04	LEFL1009CB06	LEFL1058DC01							LEFL1011BA08
1734	LEFL1045BB07	AK247544	LEFL1008DA08		AY354228.1			LEFL2032I02	LEFL1009CB07	LEFL1058DE11							LEFL1011BA12
1735	LEFL1045BF12	AK247545	LEFL1008DB02		AY354385.1			LEFL2032K03	LEFL1009CB09	LEFL1058DF08							LEFL1011BB02
1736	LEFL1045DA10	AK247546	LEFL1008DB11		AY354386.1			LEFL2032P18	LEFL1009CB12	LEFL1058DG03							LEFL1011BB03
1737	LEFL1045DC10	AK247547	LEFL1008DC04		AY354387.1			LEFL2032P22	LEFL1009CC05	LEFL1058DH05							LEFL1011BB05
1738	LEFL1045DG12	AK247548	LEFL1008DC08		AY354388.1			LEFL2033M23	LEFL1009CC09	LEFL1059AC01							LEFL1011BB06
1739	LEFL1046AD04	AK247549	LEFL1008DC10		AY354389.1			LEFL2033P03	LEFL1009CD05	LEFL1059AC05							LEFL1011BB08
1740	LEFL1046BB05	AK247550	LEFL1008DD06		AY354390.1			LEFL2034C15	LEFL1009CD08	LEFL1059AG02							LEFL1011BB10
1741	LEFL1046BH10	AK247551	LEFL1008DD12		AY354391.1			LEFL2034H14	LEFL1009CD10	LEFL1059AG12							LEFL1011BC01
1742	LEFL1046CB05	AK247552	LEFL1008DE05		AY354392.1			LEFL2034I11	LEFL1009CE03	LEFL1059AH11							LEFL1011BC06
1743	LEFL1046DF03	AK247553	LEFL1008DF03		AY354393.1			LEFL2034I19	LEFL1009CE04	LEFL1059BC05							LEFL1011BD04
1744	LEFL1047BH06	AK247554	LEFL1008DF04		AY354394.1			LEFL2034M16	LEFL1009CE09	LEFL1059BD01							LEFL1011BD07
1745	LEFL1047CA11	AK247555	LEFL1008DF12		AY354395.1			LEFL2035A20	LEFL1009CE10	LEFL1059BD02							LEFL1011BE01
1746	LEFL1048AA10	AK247556	LEFL1008DG04		AY354396.1			LEFL2035H15	LEFL1009CF03	LEFL1059BE06							LEFL1011BE02
1747	LEFL1048BA06	AK247557	LEFL1008DG06		AY354397.1			LEFL2035H18	LEFL1009CF04	LEFL1059BF02							LEFL1011BE03
1748	LEFL1048CG01	AK247558	LEFL1008DG08		AY354398.1			LEFL2035I19	LEFL1009CF07	LEFL1059BG08							LEFL1011BE07
1749	LEFL1048DG12	AK247559	LEFL1008DG10		AY354399.1			LEFL2035I21	LEFL1009CF09	LEFL1059CE05							LEFL1011BE10
1750	LEFL1049CA01	AK247560	LEFL1008DH01		AY354400.1			LEFL2036D09	LEFL1009CF11	LEFL1059CG03							LEFL1011BE11
1751	LEFL1049DB05	AK247561	LEFL1009AA02		AY354401.1			LEFL2036G04	LEFL1009CH09	LEFL1059CH03							LEFL1011BE12
1752	LEFL1050AC09	AK247562	LEFL1009AA08		AY364263.1			LEFL2036H12	LEFL1009CH12	LEFL1059DC07							LEFL1011BF06
1753	LEFL1050BB01	AK247563	LEFL1009AA09		AY374327.1			LEFL2036J07	LEFL1009DA07	LEFL1059DC10							LEFL1011BF07
1754	LEFL1050CH11	AK247564	LEFL1009AA10		AY374328.1			LEFL2036K19	LEFL1009DA11	LEFL1059DE04							LEFL1011BG02
1755	LEFL1050DC04	AK247565	LEFL1009AB05		AY376840.1			LEFL2036N06	LEFL1009DB02	LEFL1059DF08							LEFL1011BG05
1756	LEFL1051BB06	AK247566	LEFL1009AB09		AY377584.1			LEFL2038H14	LEFL1009DB03	LEFL1059DG01							LEFL1011BG06
1757	LEFL1051BE07	AK247567	LEFL1009AC03		AY380532.1			LEFL2038M15	LEFL1009DB09	LEFL1060AB12							LEFL1011BG09
1758	LEFL1051DG04	AK247568	LEFL1009AC04		AY380533.1			LEFL2039C13	LEFL1009DB11	LEFL1060AF02							LEFL1011BG12
1759	LEFL1051DH08	AK247569	LEFL1009AC05		AY380575.1			LEFL2039G17	LEFL1009DC03	LEFL1060AG06							LEFL1011BH01
1760	LEFL1052AD08	AK247570	LEFL1009AC06		AY380812.1			LEFL2039L23	LEFL1009DC10	LEFL1060AH10							LEFL1011BH04
1761	LEFL1052AG02	AK247571	LEFL1009AD03		AY383320.1			LEFL2040A18	LEFL1009DD02	LEFL1060BD10							LEFL1011BH10
1762	LEFL1052BB10	AK247572	LEFL1009AD04		AY383730.1			LEFL2041F04	LEFL1009DD03	LEFL1060BF09							LEFL1011DA01
1763	LEFL1052BH02	AK247573	LEFL1009AD05		AY387698.1			LEFL2041G19	LEFL1009DD06	LEFL1060CC11							LEFL1011DA03
1764	LEFL1052CB11	AK247574	LEFL1009AD08		AY387699.1			LEFL2041I09	LEFL1009DD07	LEFL1060CE10							LEFL1011DA05
1765	LEFL1052DD10	AK247575	LEFL1009AD11		AY387700.1			LEFL2041I13	LEFL1009DE08	LEFL1060CF11							LEFL1011DA07
1766	LEFL1052DF09	AK247576	LEFL1009AE11		AY387701.1			LEFL2041J04	LEFL1009DE11	LEFL1060CH06							LEFL1011DA09
1767	LEFL1052DG03	AK247577	LEFL1009AE12		AY387702.1			LEFL2041K10	LEFL1009DF04	LEFL1060DB02							LEFL1011DB11
1768	LEFL1053AE06	AK247578	LEFL1009AF03		AY387703.1			LEFL2041N14	LEFL1009DF06	LEFL1060DB06							LEFL1011DC06
1769	LEFL1053CA03	AK247579	LEFL1009AF07		AY387704.1			LEFL2041O02	LEFL1009DF12	LEFL1060DC04							LEFL1011DC10
1770	LEFL1053CF11	AK247580	LEFL1009AF08		AY387705.1			LEFL2041O06	LEFL1009DG10	LEFL1060DD10							LEFL1011DD02
1771	LEFL1053DE03	AK247581	LEFL1009AF10		AY397613.1			LEFL2042E02	LEFL1009DG11	LEFL1061AF07							LEFL1011DD04
1772	LEFL1054AH11	AK247582	LEFL1009AG04		AY429432.1			LEFL2042F19	LEFL1009DH02	LEFL1061BD12							LEFL1011DD09
1773	LEFL1054AH12	AK247583	LEFL1009AG09		AY429433.1			LEFL2042I13	LEFL1010AA01	LEFL1061BE12							LEFL1011DE03
1774	LEFL1055AB09	AK247584	LEFL1009AG12		AY429434.1			LEFL2042O06	LEFL1010AB02	LEFL1061BF06							LEFL1011DE07
1775	LEFL1055CA01	AK247585	LEFL1009AH03		AY429435.1			LEFL2043C07	LEFL1010AB03	LEFL1061BG06							LEFL1011DE12
1776	LEFL1055CC06	AK247586	LEFL1009AH04		AY429436.1			LEFL2043F07	LEFL1010AB04	LEFL1061CA04							LEFL1011DF01
1777	LEFL1056BC11	AK247587	LEFL1009AH08		AY429437.1			LEFL2043H19	LEFL1010AB07	LEFL1061CA07							LEFL1011DF03
1778	LEFL1056BD08	AK247588	LEFL1009BA05		AY433814.1			LEFL2043I20	LEFL1010AB12	LEFL1061CB11							LEFL1011DG06
1779	LEFL1056CC11	AK247589	LEFL1009BA07		AY438647.1			LEFL2043N24	LEFL1010AC01	LEFL1061CD06							LEFL1011DG10
1780	LEFL1056CE06	AK247590	LEFL1009BA08		AY438648.1			LEFL2044M21	LEFL1010AC02	LEFL1061CD08							LEFL1011DH04
1781	LEFL1057AA06	AK247591	LEFL1009BA10		AY445812.1			LEFL2044N06	LEFL1010AC03	LEFL1061CE06							LEFL1011DH05
1782	LEFL1057AB12	AK247592	LEFL1009BA11		AY450432.1			LEFL2044O02	LEFL1010AC06	LEFL1061CF10							LEFL1012AA06
1783	LEFL1057BD06	AK247593	LEFL1009BB05		AY450433.1			LEFL2045A16	LEFL1010AC09	LEFL1061CH08							LEFL1012AA10
1784	LEFL1057BF10	AK247594	LEFL1009BB11		AY450854.1			LEFL2045C03	LEFL1010AD03	LEFL1062AA08							LEFL1012AB01
1785	LEFL1057CE07	AK247595	LEFL1009BC01		AY462579.1			LEFL2045L15	LEFL1010AD06	LEFL1062AD06							LEFL1012AB08
1786	LEFL1057CH03	AK247596	LEFL1009BC07		AY462580.1			LEFL2046N18	LEFL1010AD09	LEFL1062AG02							LEFL1012AB10
1787	LEFL1058AH06	AK247597	LEFL1009BC08		AY485132.1			LEFL2046O11	LEFL1010AD12	LEFL1062AG09							LEFL1012AB11
1788	LEFL1058BA03	AK247598	LEFL1009BC09		AY485189.1			LEFL2046O15	LEFL1010AE05	LEFL1062AH12							LEFL1012AC01
1789	LEFL1058CD09	AK247599	LEFL1009BC10		AY485190.1			LEFL2047I03	LEFL1010AF07	LEFL1062BB02							LEFL1012AC02
1790	LEFL1059AA02	AK247600	LEFL1009BD04		AY487143.1			LEFL2047L10	LEFL1010AF08	LEFL1062BB06							LEFL1012AC03
1791	LEFL1059AD03	AK247601	LEFL1009BE04		AY512659.1			LEFL2047O21	LEFL1010AG04	LEFL1062BC10							LEFL1012AC07
1792	LEFL1059CG02	AK247602	LEFL1009BF01		AY513941.1			LEFL2048A19	LEFL1010AG09	LEFL1062BD03							LEFL1012AC09
1793	LEFL1059DB06	AK247603	LEFL1009BF11		AY514673.1			LEFL2048D20	LEFL1010AG10	LEFL1062BD10							LEFL1012AD06
1794	LEFL1060AD09	AK247604	LEFL1009BG03		AY527415.1			LEFL2048H17	LEFL1010AG11	LEFL1062BE06							LEFL1012AD07
1795	LEFL1060CG08	AK247605	LEFL1009BG05		AY527416.1			LEFL2048L12	LEFL1010AG12	LEFL1062BG07							LEFL1012AE04
1796	LEFL1061AC01	AK247606	LEFL1009BG08		AY527417.1			LEFL2049E21	LEFL1010AH03	LEFL1062BH05							LEFL1012AE06
1797	LEFL1061AD09	AK247607	LEFL1009BG12		AY527418.1			LEFL2049N02	LEFL1010BA01	LEFL1062CB07							LEFL1012AE08
1798	LEFL1061AH03	AK247608	LEFL1009BH01		AY527419.1			LEFL2050B04	LEFL1010BA03	LEFL1062CB12							LEFL1012AE10
1799	LEFL1061CA04	AK247609	LEFL1009BH03		AY527420.1			LEFL2050G14	LEFL1010BA06	LEFL1062CC07							LEFL1012AF02
1800	LEFL1062AH04	AK247610	LEFL1009BH06		AY527421.1			LEFL2050J01	LEFL1010BB04	LEFL1062CC08							LEFL1012AF04
1801	LEFL1062BH04	AK247611	LEFL1009BH07		AY527422.1			LEFL2050P19	LEFL1010BB12	LEFL1062CD12							LEFL1012AF07
1802	LEFL1062CD02	AK247612	LEFL1009BH11		AY527423.1			LEFL2051C01	LEFL1010BC04	LEFL1062CE08							LEFL1012AF12
1803	LEFL1063BC05	AK247613	LEFL1009CA01		AY527424.1			LEFL2051F10	LEFL1010BC06	LEFL1062CG07							LEFL1012AG03
1804	LEFL1063CB09	AK247614	LEFL1009CA06		AY527425.1			LEFL2051G22	LEFL1010BC07	LEFL1062DC05							LEFL1012AG04
1805	LEFL1063CE02	AK247615	LEFL1009CA12		AY527426.1			LEFL2051K23	LEFL1010BC10	LEFL1062DE01							LEFL1012AG05
1806	LEFL1063DG01	AK247616	LEFL1009CB02		AY527427.1			LEFL2051M09	LEFL1010BC12	LEFL1062DF12							LEFL1012AG06
1807	LEFL1063DH12	AK247617	LEFL1009CB06		AY527428.1			LEFL2052E04	LEFL1010BD03	LEFL1063AA06							LEFL1012AG08
1808	LEFL1064BH10	AK247618	LEFL1009CB07		AY527429.1			LEFL2052P13	LEFL1010BD05	LEFL1063AB07							LEFL1012AH04
1809	LEFL1065AD12	AK247619	LEFL1009CB09		AY527430.1			LEFL2053M03	LEFL1010BD08	LEFL1063AB09							LEFL1012AH08
1810	LEFL1065CH08	AK247620	LEFL1009CB12		AY527431.1			LEFL2053P12	LEFL1010BD09	LEFL1063AB10							LEFL1012AH11
1811	LEFL1067BB05	AK247621	LEFL1009CC05		AY527432.1			LEFL2053P14	LEFL1010BE05	LEFL1063AG01							LEFL1012BA01
1812	LEFL1067DF11	AK247622	LEFL1009CC09		AY527433.1			LEFL2054E16	LEFL1010BE07	LEFL1063AG11							LEFL1012BA02
1813	LEFL1068AG09	AK247623	LEFL1009CC11		AY527434.1			LEFL2054F13	LEFL1010BE08	LEFL1063AH06							LEFL1012BA03
1814	LEFL1068CH10	AK247624	LEFL1009CD05		AY527435.1			LEFL2054H07	LEFL1010BE12	LEFL1063BA10							LEFL1012BA05
1815	LEFL1070BC10	AK247625	LEFL1009CD08		AY527436.1			LEFL2054K15	LEFL1010BF12	LEFL1063BB03							LEFL1012BA08
1816	LEFL1070CD04	AK247626	LEFL1009CD10		AY527437.1			LEFL2054O16	LEFL1010BG02	LEFL1063BE01							LEFL1012BA10
1817	LEFL1070DE11	AK247627	LEFL1009CE01		AY527438.1			LEFL2054O18	LEFL1010BH05	LEFL1063BE08							LEFL1012BA12
1818	LEFL1071BC07	AK247628	LEFL1009CE02		AY527439.1			LEFL2055H16	LEFL1010BH07	LEFL1063CA01							LEFL1012BB02
1819	LEFL1072BB05	AK247629	LEFL1009CE03		AY527440.1			LEFL2055I12	LEFL1010BH09	LEFL1063CB02							LEFL1012BB03
1820	LEFL1072DC06	AK247630	LEFL1009CE04		AY527441.1			LEFL2055N13	LEFL1010BH12	LEFL1063CB07							LEFL1012BC01
1821	LEFL1073AC01	AK247631	LEFL1009CE09		AY527442.1			LEFL2055P07	LEFL1010CA02	LEFL1063CB09							LEFL1012BC03
1822	LEFL1073AH09	AK247632	LEFL1009CE10		AY527443.1			LEFL2001AB01	LEFL1010CA03	LEFL1063CC03							LEFL1012BC04
1823	LEFL1073BF06	AK247633	LEFL1009CF03		AY527444.1			LEFL2001CE06	LEFL1010CA07	LEFL1063CC08							LEFL1012BC10
1824	LEFL1074AF08	AK247634	LEFL1009CF04		AY527445.1			LEFL2002AA05	LEFL1010CB09	LEFL1063CD07							LEFL1012BD01
1825	LEFL1074BE09	AK247635	LEFL1009CF07		AY527446.1			LEFL2002AD08	LEFL1010CB11	LEFL1063CE02							LEFL1012BD08
1826	LEFL1074DC11	AK247636	LEFL1009CF09		AY527447.1			LEFL2002AF10	LEFL1010CC01	LEFL1063CG12							LEFL1012BD11
1827	LEFL1074DC12	AK247637	LEFL1009CF11		AY527448.1			LEFL2002AH09	LEFL1010CC09	LEFL1063CH09							LEFL1012BE06
1828	LEFL1074DF01	AK247638	LEFL1009CH09		AY527449.1			LEFL2002CC08	LEFL1010CC10	LEFL1063DB08							LEFL1012BE07
1829	LEFL1075AF07	AK247639	LEFL1009CH12		AY527450.1			LEFL2002CC11	LEFL1010CC11	LEFL1063DC01							LEFL1012BE12
1830	LEFL1075CF11	AK247640	LEFL1009DA05		AY527451.1			LEFL2002CD10	LEFL1010CD01	LEFL1063DD06							LEFL1012BF07
1831	LEFL1075DA09	AK247641	LEFL1009DA07		AY527452.1			LEFL2002CE03	LEFL1010CD04	LEFL1063DG04							LEFL1012BF10
1832	LEFL1075DD07	AK247642	LEFL1009DA11		AY527453.1			LEFL2002DG04	LEFL1010CE04	LEFL1064AG07							LEFL1012BG12
1833	LEFL1075DE06	AK247643	LEFL1009DA12		AY527454.1			LEFL2003BD12	LEFL1010CE06	LEFL1064AH11							LEFL1012BH01
1834	LEFL1076BG01	AK247644	LEFL1009DB02		AY527455.1			LEFL2003BH01	LEFL1010CE07	LEFL1064BB06							LEFL1012BH02
1835	LEFL1076DC07	AK247645	LEFL1009DB03		AY527456.1			LEFL2003CD09	LEFL1010CG02	LEFL1064BD09							LEFL1012CA06
1836	LEFL1076DE09	AK247646	LEFL1009DB09		AY527457.1			LEFL2003DC01	LEFL1010CG05	LEFL1064BE04							LEFL1012CA08
1837	LEFL1078AA03	AK247647	LEFL1009DB11		AY527458.1			LEFL2003DG04	LEFL1010CG07	LEFL1064BF05							LEFL1012CA12
1838	LEFL1078AB03	AK247648	LEFL1009DC03		AY527459.1			LEFL2004A15	LEFL1010CG12	LEFL1064BF06							LEFL1012CB07
1839	LEFL1079AA11	AK247649	LEFL1009DC10		AY527460.1			LEFL2004C10	LEFL1010CH06	LEFL1064BG06							LEFL1012CB10
1840	LEFL1079BE09	AK247650	LEFL1009DD02		AY527461.1			LEFL2006H08	LEFL1010DA06	LEFL1065AE09							LEFL1012CB11
1841	LEFL1079DC07	AK247651	LEFL1009DD03		AY527462.1			LEFL2006H24	LEFL1010DA12	LEFL1065BA07							LEFL1012CB12
1842	LEFL1080AG09	AK247652	LEFL1009DD06		AY527463.1			LEFL2006N14	LEFL1010DB06	LEFL1065BC10							LEFL1012CC06
1843	LEFL1080BH02	AK247653	LEFL1009DD07		AY527464.1			LEFL2007C17	LEFL1010DB11	LEFL1065BE07							LEFL1012CC09
1844	LEFL1080DA02	AK247654	LEFL1009DE07		AY527465.1			LEFL2007G04	LEFL1010DB12	LEFL1065CB12							LEFL1012CC10
1845	LEFL1080DF03	AK247655	LEFL1009DE08		AY527466.1			LEFL2008B01	LEFL1010DC01	LEFL1065CF06							LEFL1012CC12
1846	LEFL1085AA12	AK247656	LEFL1009DE11		AY527467.1			LEFL2008P05	LEFL1010DD04	LEFL1065CG07							LEFL1012CD07
1847	LEFL1085CD04	AK247657	LEFL1009DF04		AY527468.1			LEFL2009B16	LEFL1010DE02	LEFL1065CH03							LEFL1012CD08
1848	LEFL1085CG08	AK247658	LEFL1009DF06		AY527469.1			LEFL2009G23	LEFL1010DE06	LEFL1065CH08							LEFL1012CD09
1849	LEFL1085DB06	AK247659	LEFL1009DF12		AY527470.1			LEFL2009H10	LEFL1010DE11	LEFL1065DB08							LEFL1012CD10
1850	LEFL1085DD11	AK247660	LEFL1009DG10		AY527471.1			LEFL2009J12	LEFL1010DF03	LEFL1065DC04							LEFL1012CD11
1851	LEFL1085DG07	AK247661	LEFL1009DG11		AY527472.1			LEFL2010K24	LEFL1010DH02	LEFL1065DD04							LEFL1012CE04
1852	LEFL1086BE12	AK247662	LEFL1009DH02		AY527473.1			LEFL2010M22	LEFL1010DH03	LEFL1065DG06							LEFL1012CF02
1853	LEFL1086CG09	AK247663	LEFL1010AA01		AY527474.1			LEFL2012A23	LEFL1010DH10	LEFL1065DH10							LEFL1012CF04
1854	LEFL1086DB11	AK247664	LEFL1010AB02		AY527475.1			LEFL2012B11	LEFL1011AA07	LEFL1066AA08							LEFL1012CF06
1855	LEFL1086DH04	AK247665	LEFL1010AB03		AY527476.1			LEFL2012E12	LEFL1011AB01	LEFL1066AC10							LEFL1012CF08
1856	LEFL1087CB11	AK247666	LEFL1010AB04		AY527477.1			LEFL2012I18	LEFL1011AB02	LEFL1066AD03							LEFL1012CF10
1857	LEFL1087CD08	AK247667	LEFL1010AB07		AY527478.1			LEFL2013L03	LEFL1011AB04	LEFL1066AE07							LEFL1012CG05
1858	LEFL1087DE11	AK247668	LEFL1010AB12		AY527479.1			LEFL2014B15	LEFL1011AB11	LEFL1066AF08							LEFL1012CG06
1859	LEFL1087DH08	AK247669	LEFL1010AC01		AY527480.1			LEFL2014J09	LEFL1011AB12	LEFL1066BA09							LEFL1012CG08
1860	LEFL1088AC01	AK247670	LEFL1010AC02		AY527481.1			LEFL2015N16	LEFL1011AC01	LEFL1066BB06							LEFL1012CG11
1861	LEFL1088BB10	AK247671	LEFL1010AC03		AY527482.1			LEFL2016F16	LEFL1011AC06	LEFL1066BE02							LEFL1012CH02
1862	LEFL1088BE03	AK247672	LEFL1010AC06		AY527483.1			LEFL2016H16	LEFL1011AC08	LEFL1066BE04							LEFL1012CH03
1863	LEFL1088CA07	AK247673	LEFL1010AC09		AY527484.1			LEFL2017C20	LEFL1011AC12	LEFL1066CA06							LEFL1012CH09
1864	LEFL1089AA12	AK247674	LEFL1010AD03		AY527485.1			LEFL2017I02	LEFL1011AD06	LEFL1066CB05							LEFL1012DA02
1865	LEFL1089AH05	AK247675	LEFL1010AD06		AY527486.1			LEFL2017I19	LEFL1011AD09	LEFL1066CC05							LEFL1012DA05
1866	LEFL1089BC10	AK247676	LEFL1010AD09		AY527487.1			LEFL2017N24	LEFL1011AD10	LEFL1066CF07							LEFL1012DA10
1867	LEFL1089CC09	AK247677	LEFL1010AD12		AY527488.1			LEFL2018L20	LEFL1011AE02	LEFL1066DD06							LEFL1012DB11
1868	LEFL1089DC11	AK247678	LEFL1010AE05		AY527489.1			LEFL2018O18	LEFL1011AE06	LEFL1067AF09							LEFL1012DC05
1869	LEFL1089DD04	AK247679	LEFL1010AF07		AY527490.1			LEFL2020G17	LEFL1011AF04	LEFL1067AH08							LEFL1012DC07
1870	LEFL1090CB09	AK247680	LEFL1010AF08		AY527491.1			LEFL2021A05	LEFL1011AF05	LEFL1067BA05							LEFL1012DC08
1871	LEFL1090CE04	AK247681	LEFL1010AG04		AY527492.1			LEFL2021B10	LEFL1011AF06	LEFL1067BB05							LEFL1012DC09
1872	LEFL1091AE01	AK247682	LEFL1010AG09		AY527493.1			LEFL2022A14	LEFL1011AG08	LEFL1067BF10							LEFL1012DC11
1873	LEFL1091AG04	AK247683	LEFL1010AG10		AY527494.1			LEFL2022D10	LEFL1011AG10	LEFL1067BG09							LEFL1012DD01
1874	LEFL1091BC05	AK247684	LEFL1010AG11		AY527495.1			LEFL2022G15	LEFL1011AG11	LEFL1067BH04							LEFL1012DD02
1875	LEFL1091BF02	AK247685	LEFL1010AG12		AY527496.1			LEFL2022K08	LEFL1011AH01	LEFL1067CA04							LEFL1012DD06
1876	LEFL1091DF10	AK247686	LEFL1010AH03		AY527497.1			LEFL2022L20	LEFL1011AH02	LEFL1067CA12							LEFL1012DD11
1877	LEFL1092AE12	AK247687	LEFL1010BA01		AY527498.1			LEFL2022O18	LEFL1011AH09	LEFL1067CB05							LEFL1012DE07
1878	LEFL1092CD12	AK247688	LEFL1010BA03		AY527499.1			LEFL2023I09	LEFL1011AH10	LEFL1067CC02							LEFL1012DE12
1879	LEFL1092CE02	AK247689	LEFL1010BA06		AY527500.1			LEFL2024A01	LEFL1011AH12	LEFL1067CG10							LEFL1012DF05
1880	LEFL1092CE04	AK247690	LEFL1010BB04		AY527501.1			LEFL2024J12	LEFL1011BA01	LEFL1067CH09							LEFL1012DF07
1881	LEFL1092CH11	AK247691	LEFL1010BB12		AY527502.1			LEFL2026E10	LEFL1011BA02	LEFL1067DB07							LEFL1012DF09
1882	LEFL1092DC10	AK247692	LEFL1010BC04		AY527503.1			LEFL2026J11	LEFL1011BA04	LEFL1067DF08							LEFL1012DG08
1883	LEFL1093BF06	AK247693	LEFL1010BC06		AY527504.1			LEFL2026M02	LEFL1011BA06	LEFL1067DF12							LEFL1012DG10
1884	LEFL1093BG04	AK247694	LEFL1010BC07		AY527505.1			LEFL2026P02	LEFL1011BA08	LEFL1068AE03							LEFL1012DH03
1885	LEFL1093DB03	AK247695	LEFL1010BC10		AY527506.1			LEFL2027H10	LEFL1011BA12	LEFL1068BA12							LEFL1012DH07
1886	LEFL1093DC08	AK247696	LEFL1010BC11		AY527507.1			LEFL2029A07	LEFL1011BB02	LEFL1068BB11							LEFL1012DH10
1887	LEFL1093DE10	AK247697	LEFL1010BC12		AY527508.1			LEFL2029B11	LEFL1011BB03	LEFL1068BD01							LEFL1013AA05
1888	LEFL1094BA03	AK247698	LEFL1010BD03		AY527509.1			LEFL2029N09	LEFL1011BB05	LEFL1068BD11							LEFL1013AA09
1889	LEFL1094BE09	AK247699	LEFL1010BD05		AY527510.1			LEFL2029O14	LEFL1011BB06	LEFL1068CA07							LEFL1013AA11
1890	LEFL1095DC09	AK247700	LEFL1010BD08		AY527511.1			LEFL2030B14	LEFL1011BB08	LEFL1068CA12							LEFL1013AA12
1891	LEFL1095DF05	AK247701	LEFL1010BD09		AY527512.1			LEFL2030L06	LEFL1011BB09	LEFL1068CC01							LEFL1013AB03
1892	LEFL1095DH05	AK247702	LEFL1010BE05		AY527513.1			LEFL2031F20	LEFL1011BB10	LEFL1068CC12							LEFL1013AC04
1893	LEFL1096AB01	AK247703	LEFL1010BE07		AY527514.1			LEFL2033K19	LEFL1011BC01	LEFL1068CD06							LEFL1013AC05
1894	LEFL1096BA09	AK247704	LEFL1010BE08		AY527515.1			LEFL2033N09	LEFL1011BC06	LEFL1068CE06							LEFL1013AD01
1895	LEFL1096BH11	AK247705	LEFL1010BE12		AY527516.1			LEFL2033O22	LEFL1011BD02	LEFL1068CH04							LEFL1013AD09
1896	LEFL1096CC04	AK247706	LEFL1010BF12		AY527517.1			LEFL2034C18	LEFL1011BD04	LEFL1068DA11							LEFL1013AE02
1897	LEFL1096CE06	AK247707	LEFL1010BG02		AY527518.1			LEFL2035A23	LEFL1011BD07	LEFL1069CD02							LEFL1013AE10
1898	LEFL1096CH02	AK247708	LEFL1010BH05		AY527519.1			LEFL2035D16	LEFL1011BE01	LEFL1069CG07							LEFL1013AF01
1899	LEFL1096CH08	AK247709	LEFL1010BH07		AY527520.1			LEFL2036B07	LEFL1011BE02	LEFL1070AF04							LEFL1013AG02
1900	LEFL1096DD02	AK247710	LEFL1010BH09		AY527521.1			LEFL2037D04	LEFL1011BE03	LEFL1070AG04							LEFL1013AG04
1901	LEFL1096DG09	AK247711	LEFL1010BH12		AY527522.1			LEFL2037D07	LEFL1011BE07	LEFL1070AG05							LEFL1013AG06
1902	LEFL1097AB01	AK247712	LEFL1010CA02		AY527523.1			LEFL2038E15	LEFL1011BE10	LEFL1070AG09							LEFL1013AG08
1903	LEFL1097AC03	AK247713	LEFL1010CA03		AY527524.1			LEFL2038G08	LEFL1011BE11	LEFL1070AH06							LEFL1013AG11
1904	LEFL1097AE06	AK247714	LEFL1010CA07		AY527525.1			LEFL2039D12	LEFL1011BE12	LEFL1070AH08							LEFL1013AH05
1905	LEFL1097BH04	AK247715	LEFL1010CB09		AY527526.1			LEFL2039D16	LEFL1011BF06	LEFL1070BB03							LEFL1013AH09
1906	LEFL1097CC11	AK247716	LEFL1010CB11		AY527527.1			LEFL2039O09	LEFL1011BF07	LEFL1070BC10							LEFL1013BA04
1907	LEFL1097CH08	AK247717	LEFL1010CC01		AY527528.1			LEFL2041A22	LEFL1011BG02	LEFL1070BD08							LEFL1013BA07
1908	LEFL1097DD12	AK247718	LEFL1010CC09		AY527529.1			LEFL2041C01	LEFL1011BG03	LEFL1070BE03							LEFL1013BA08
1909	LEFL1097DH02	AK247719	LEFL1010CC10		AY527530.1			LEFL2041C24	LEFL1011BG05	LEFL1070BF02							LEFL1013BB05
1910	LEFL1098AD08	AK247720	LEFL1010CC11		AY527531.1			LEFL2042A23	LEFL1011BG06	LEFL1070BF04							LEFL1013BB06
1911	LEFL1098BH09	AK247721	LEFL1010CD01		AY527532.1			LEFL2042L08	LEFL1011BG09	LEFL1070BF08							LEFL1013BB07
1912	LEFL1098CE07	AK247722	LEFL1010CD04		AY527533.1			LEFL2043G04	LEFL1011BG12	LEFL1070BG06							LEFL1013BB10
1913	LEFL1098DD08	AK247723	LEFL1010CD11		AY527534.1			LEFL2044I17	LEFL1011BH01	LEFL1070BG10							LEFL1013BB11
1914	LEFL2001AG01	AK247724	LEFL1010CE04		AY527535.1			LEFL2044P10	LEFL1011BH04	LEFL1070CE02							LEFL1013BB12
1915	LEFL2001BA12	AK247725	LEFL1010CE06		AY527536.1			LEFL2046M11	LEFL1011BH10	LEFL1070CE03							LEFL1013BC02
1916	LEFL2001BD06	AK247726	LEFL1010CE07		AY527537.1			LEFL2046O02	LEFL1011DA01	LEFL1070CE07							LEFL1013BC04
1917	LEFL2001BE05	AK247727	LEFL1010CE12		AY527538.1			LEFL2047E18	LEFL1011DA03	LEFL1070CH04							LEFL1013BD04
1918	LEFL2001CG07	AK247728	LEFL1010CG02		AY527539.1			LEFL2048C23	LEFL1011DA05	LEFL1070DA11							LEFL1013BD06
1919	LEFL2001DA08	AK247729	LEFL1010CG05		AY527540.1			LEFL2048J17	LEFL1011DA07	LEFL1070DA12							LEFL1013BD10
1920	LEFL2001DC12	AK247730	LEFL1010CG07		AY527541.1			LEFL2048O07	LEFL1011DA09	LEFL1070DD12							LEFL1013BD12
1921	LEFL2002AH04	AK247731	LEFL1010CG12		AY527542.1			LEFL2048P14	LEFL1011DB11	LEFL1070DF04							LEFL1013BE03
1922	LEFL2002BA05	AK247732	LEFL1010CH06		AY527543.1			LEFL2049H02	LEFL1011DC06	LEFL1070DF10							LEFL1013BE05
1923	LEFL2002BD08	AK247733	LEFL1010DA06		AY527544.1			LEFL2051G19	LEFL1011DC10	LEFL1070DH08							LEFL1013BE11
1924	LEFL2002CB05	AK247734	LEFL1010DA12		AY527545.1			LEFL2051I24	LEFL1011DD02	LEFL1071AB05							LEFL1013BF02
1925	LEFL2002CD04	AK247735	LEFL1010DB04		AY527546.1			LEFL2051J04	LEFL1011DD04	LEFL1071AC07							LEFL1013BF06
1926	LEFL2002CG12	AK247736	LEFL1010DB06		AY527547.1			LEFL2051M11	LEFL1011DD09	LEFL1071AD01							LEFL1013BF07
1927	LEFL2002DC08	AK247737	LEFL1010DB11		AY527548.1			LEFL2051P12	LEFL1011DE03	LEFL1071AD08							LEFL1013BF10
1928	LEFL2002DG07	AK247738	LEFL1010DB12		AY527549.1			LEFL2052A12	LEFL1011DE07	LEFL1071AE03							LEFL1013BG01
1929	LEFL2003BB04	AK247739	LEFL1010DC01		AY527550.1			LEFL2052A20	LEFL1011DE12	LEFL1071AH10							LEFL1013BG06
1930	LEFL2003BB06	AK247740	LEFL1010DD03		AY527551.1			LEFL2052D16	LEFL1011DF01	LEFL1071BE01							LEFL1013BG11
1931	LEFL2003BB11	AK247741	LEFL1010DD04		AY527552.1			LEFL2052M19	LEFL1011DF03	LEFL1071BG08							LEFL1013BG12
1932	LEFL2003CC05	AK247742	LEFL1010DE02		AY527553.1			LEFL2053A04	LEFL1011DF11	LEFL1071BH07							LEFL1013BH03
1933	LEFL2003CG12	AK247743	LEFL1010DE06		AY527554.1			LEFL2053N04	LEFL1011DG06	LEFL1071BH08							LEFL1013BH11
1934	LEFL2003CH12	AK247744	LEFL1010DE11		AY527555.1			LEFL2053P09	LEFL1011DG10	LEFL1071BH09							LEFL1013CA04
1935	LEFL2003DB04	AK247745	LEFL1010DF03		AY527556.1			LEFL2054E11	LEFL1011DH04	LEFL1071CB12							LEFL1013CA08
1936	LEFL2003DF08	AK247746	LEFL1010DH02		AY527557.1			LEFL2054M05	LEFL1011DH05	LEFL1071CG02							LEFL1013CB01
1937	LEFL2004I15	AK247747	LEFL1010DH03		AY527558.1			LEFL1061DG05	LEFL1012AA06	LEFL1071DA08							LEFL1013CB03
1938	LEFL2004M04	AK247748	LEFL1010DH10		AY527559.1			LEFL1094CD10	LEFL1012AA10	LEFL1071DB03							LEFL1013CB05
1939	LEFL2005A09	AK247749	LEFL1011AA04		AY527560.1			LEFL1001DD12	LEFL1012AB01	LEFL1071DB07							LEFL1013CC01
1940	LEFL2005B08	AK247750	LEFL1011AA07		AY527561.1			LEFL1002AB03	LEFL1012AB08	LEFL1071DC08							LEFL1013CC12
1941	LEFL2005B22	AK247751	LEFL1011AB01		AY527562.1			LEFL1002AB06	LEFL1012AB10	LEFL1071DF07							LEFL1013CD07
1942	LEFL2005C07	AK247752	LEFL1011AB02		AY527563.1			LEFL1002AC10	LEFL1012AB11	LEFL1071DG06							LEFL1013CD11
1943	LEFL2005J17	AK247753	LEFL1011AB04		AY527564.1			LEFL1002AG03	LEFL1012AC01	LEFL1071DH02							LEFL1013CE03
1944	LEFL2005M06	AK247754	LEFL1011AB11		AY527565.1			LEFL1002AG08	LEFL1012AC02	LEFL1072AH05							LEFL1013CE04
1945	LEFL2005N13	AK247755	LEFL1011AB12		AY527566.1			LEFL1002BB12	LEFL1012AC03	LEFL1072BB06							LEFL1013CE05
1946	LEFL2006A23	AK247756	LEFL1011AC01		AY527567.1			LEFL1002BE09	LEFL1012AC07	LEFL1072CA05							LEFL1013CE06
1947	LEFL2006D01	AK247757	LEFL1011AC06		AY527568.1			LEFL1002BF09	LEFL1012AC09	LEFL1072CB08							LEFL1013CE12
1948	LEFL2006G06	AK247758	LEFL1011AC08		AY527569.1			LEFL1002DC05	LEFL1012AD06	LEFL1072CC06							LEFL1013CF04
1949	LEFL2006J11	AK247759	LEFL1011AC12		AY527570.1			LEFL1002DE08	LEFL1012AD07	LEFL1072CE01							LEFL1013CF05
1950	LEFL2006M11	AK247760	LEFL1011AD06		AY527571.1			LEFL1002DF05	LEFL1012AE04	LEFL1072CG10							LEFL1013CF07
1951	LEFL2007I16	AK247761	LEFL1011AD09		AY527572.1			LEFL1003AD09	LEFL1012AE06	LEFL1072DB11							LEFL1013CF08
1952	LEFL2007J11	AK247762	LEFL1011AD10		AY527573.1			LEFL1003AE07	LEFL1012AE08	LEFL1072DC09							LEFL1013CG02
1953	LEFL2008A06	AK247763	LEFL1011AE02		AY527574.1			LEFL1003BC06	LEFL1012AE10	LEFL1072DD02							LEFL1013CG03
1954	LEFL2008D20	AK247764	LEFL1011AE06		AY527575.1			LEFL1003CC07	LEFL1012AF02	LEFL1072DD10							LEFL1013CH07
1955	LEFL2008I05	AK247765	LEFL1011AE11		AY527576.1			LEFL1003CE12	LEFL1012AF04	LEFL1072DD11							LEFL1013CH08
1956	LEFL2008J22	AK247766	LEFL1011AF04		AY527577.1			LEFL1003CF10	LEFL1012AF07	LEFL1072DE04							LEFL1013DA01
1957	LEFL2009C02	AK247767	LEFL1011AF05		AY527578.1			LEFL1003DF02	LEFL1012AF12	LEFL1072DF06							LEFL1013DB02
1958	LEFL2009I09	AK247768	LEFL1011AF06		AY527579.1			LEFL1004AC05	LEFL1012AG01	LEFL1072DH04							LEFL1013DB04
1959	LEFL2009J07	AK247769	LEFL1011AG08		AY527580.1			LEFL1005AD03	LEFL1012AG03	LEFL1073AG07							LEFL1013DB05
1960	LEFL2009O21	AK247770	LEFL1011AG10		AY527581.1			LEFL1005AG02	LEFL1012AG04	LEFL1073AH09							LEFL1013DC01
1961	LEFL2010F19	AK247771	LEFL1011AG11		AY527582.1			LEFL1005AG05	LEFL1012AG05	LEFL1073BG09							LEFL1013DC03
1962	LEFL2010H24	AK247772	LEFL1011AH01		AY527583.1			LEFL1007BH05	LEFL1012AG06	LEFL1073BG12							LEFL1013DC06
1963	LEFL2010I21	AK247773	LEFL1011AH02		AY527584.1			LEFL1007DA07	LEFL1012AG08	LEFL1073CA03							LEFL1013DC07
1964	LEFL2010K08	AK247774	LEFL1011AH09		AY527585.1			LEFL1008DD12	LEFL1012AH04	LEFL1073CE05							LEFL1013DC08
1965	LEFL2010P20	AK247775	LEFL1011AH10		AY527586.1			LEFL1009AD04	LEFL1012AH08	LEFL1073CH02							LEFL1013DD01
1966	LEFL2011E24	AK247776	LEFL1011AH12		AY527587.1			LEFL1009BC07	LEFL1012AH11	LEFL1073CH07							LEFL1013DD04
1967	LEFL2011H05	AK247777	LEFL1011BA01		AY527588.1			LEFL1009CF09	LEFL1012BA01	LEFL1073DD01							LEFL1013DD06
1968	LEFL2011P17	AK247778	LEFL1011BA02		AY527589.1			LEFL1009DB11	LEFL1012BA02	LEFL1073DH07							LEFL1013DD07
1969	LEFL2012F24	AK247779	LEFL1011BA04		AY527590.1			LEFL1010CE04	LEFL1012BA03	LEFL1074AA03							LEFL1013DD12
1970	LEFL2012M14	AK247780	LEFL1011BA06		AY527591.1			LEFL1011BA01	LEFL1012BA05	LEFL1074AA12							LEFL1013DE07
1971	LEFL2012N23	AK247781	LEFL1011BA08		AY527592.1			LEFL1011BB09	LEFL1012BA08	LEFL1074AC07							LEFL1013DE11
1972	LEFL2012O04	AK247782	LEFL1011BA12		AY527593.1			LEFL1011BE03	LEFL1012BA10	LEFL1074AD03							LEFL1013DF04
1973	LEFL2012O20	AK247783	LEFL1011BB02		AY527594.1			LEFL1011BF06	LEFL1012BA12	LEFL1074AE11							LEFL1013DF11
1974	LEFL2013A13	AK247784	LEFL1011BB03		AY527595.1			LEFL1012AE10	LEFL1012BB02	LEFL1074AF04							LEFL1013DG01
1975	LEFL2013E19	AK247785	LEFL1011BB05		AY527596.1			LEFL1012BG12	LEFL1012BB03	LEFL1074BB11							LEFL1013DG04
1976	LEFL2013F23	AK247786	LEFL1011BB06		AY527597.1			LEFL1012CB04	LEFL1012BC01	LEFL1074BC05							LEFL1013DG05
1977	LEFL2013P02	AK247787	LEFL1011BB08		AY527598.1			LEFL1012CG11	LEFL1012BC03	LEFL1074BD03							LEFL1013DG06
1978	LEFL2014A08	AK247788	LEFL1011BB09		AY527599.1			LEFL1012DE12	LEFL1012BC04	LEFL1074BD10							LEFL1013DG10
1979	LEFL2014L01	AK247789	LEFL1011BB10		AY527600.1			LEFL1012DF07	LEFL1012BC10	LEFL1074CA06							LEFL1013DH01
1980	LEFL2014L09	AK247790	LEFL1011BC01		AY527601.1			LEFL1013BE03	LEFL1012BD01	LEFL1074CB12							LEFL1013DH04
1981	LEFL2015D21	AK247791	LEFL1011BC06		AY527602.1			LEFL1013CD11	LEFL1012BD07	LEFL1074DD01							LEFL1013DH11
1982	LEFL2015H11	AK247792	LEFL1011BD02		AY527603.1			LEFL1013CF11	LEFL1012BD08	LEFL1074DD07							LEFL1013DH12
1983	LEFL2015H13	AK247793	LEFL1011BD04		AY527604.1			LEFL1013CG03	LEFL1012BD11	LEFL1074DF01							LEFL1014AA03
1984	LEFL2015H21	AK247794	LEFL1011BD06		AY527605.1			LEFL1014BB01	LEFL1012BE06	LEFL1074DG01							LEFL1014AA06
1985	LEFL2015H22	AK247795	LEFL1011BD07		AY527606.1			LEFL1014BC10	LEFL1012BE07	LEFL1074DH11							LEFL1014AB01
1986	LEFL2016B10	AK247796	LEFL1011BE01		AY527607.1			LEFL1014DC02	LEFL1012BE12	LEFL1075AA12							LEFL1014AB04
1987	LEFL2016D01	AK247797	LEFL1011BE02		AY527608.1			LEFL1015BA04	LEFL1012BF07	LEFL1075AF02							LEFL1014AB06
1988	LEFL2016F04	AK247798	LEFL1011BE03		AY527609.1			LEFL1015BD11	LEFL1012BF10	LEFL1075AH04							LEFL1014AB10
1989	LEFL2016J13	AK247799	LEFL1011BE07		AY527610.1			LEFL1015DG08	LEFL1012BF11	LEFL1075BA04							LEFL1014AC04
1990	LEFL2016M06	AK247800	LEFL1011BE10		AY527611.1			LEFL1018AG04	LEFL1012BG12	LEFL1075BA06							LEFL1014AC06
1991	LEFL2017A04	AK247801	LEFL1011BE11		AY527612.1			LEFL1019AB10	LEFL1012BH01	LEFL1075BB08							LEFL1014AD01
1992	LEFL2017B11	AK247802	LEFL1011BE12		AY527613.1			LEFL1020AA03	LEFL1012BH02	LEFL1075BE09							LEFL1014AD08
1993	LEFL2017B15	AK247803	LEFL1011BF06		AY527614.1			LEFL1020AE06	LEFL1012CA06	LEFL1075BF05							LEFL1014AD09
1994	LEFL2017F24	AK247804	LEFL1011BF07		AY527615.1			LEFL1020CB02	LEFL1012CA08	LEFL1075CH11							LEFL1014AE06
1995	LEFL2017G11	AK247805	LEFL1011BG02		AY527616.1			LEFL1020CD09	LEFL1012CA12	LEFL1075DB01							LEFL1014AE07
1996	LEFL2017G15	AK247806	LEFL1011BG03		AY527617.1			LEFL1021CG03	LEFL1012CB01	LEFL1075DC02							LEFL1014AF10
1997	LEFL2018D13	AK247807	LEFL1011BG05		AY527618.1			LEFL1021CH10	LEFL1012CB02	LEFL1075DE06							LEFL1014AG07
[truncated: 11,230 more rows]
